# Supplementary material for: Comparative mitochondrial genomics in Nematoda reveal astonishing variation in compositional biases and substitution rates indicative of multi-level selection
Source: BMC Genomics. 2024 Jun 18;25:615. doi: 10.1186/s12864-024-10500-1 (PMC11184840; doi:10.1186/s12864-024-10500-1)
Supplement: Supplementary file 1 — Additional file 1: Table S1. Metadata Summary Table. Summary of nematode species mitochondrial genomes used for the study and their accompanying metadata. [file 12864_2024_10500_MOESM1_ESM.csv]

SI Table 1: Metadata Summary Table
Species	Habit	Habitat	Intermediate.host	Reproduction	Length..bp.	PCG.number	Contig.Gene.Order	COX1.Start.Gene.Order	Class	Subclass	Order	Suborder	Infraorder	Superfamily	Family	Subfamily	Genus	Source	Genome.G.Count	Genome.C.Count	Genome.A.Count	Genome.T.Count	Genome.GC.	Genome.AT.	Genome.G.	Genome.C.	Genome.A.	Genome.T.	Genome.AT.Skew	Genome.GC.Skew	PCG.G.Count	PCG.C.Count	PCG.A.Count	PCG.T.Count	PCG.Length	PCG...of.Genome	PCG.G.	PCG.C.	PCG.A.	PCG.T.	PCG.GC.	PCG.AT.	PCG.GC.Skew	PCG.AT.Skew	CDS.bp.count	Genome.Source	Reference.Citation	Source	COX1.gene.length
Plectus_aquatilis	Microbivore sucker	Terrestrial/freshwater	NA	Parthenogenetic	14612	NA			Chromadorea	Chromadoria	Plectida	Plectina	unknown_infraorder	Plectoidea	Plectidae	Plectinae	Plectus	Generated	2642	1678	3915	6372	29.56	70.4	18.08	11.48	26.79	43.61	-0.239	0.223	1850	1159	2445	4706	10173	69.62	18.19	11.39	24.03	46.26	29.58	70.29	0.23	-0.367	NA	NA	NA	NA	1567
KX017523: Plectus_acuminatus	Microbivore sucker	Terrestrial/freshwater	NA	Parthenogenetic	14832	NA			Chromadorea	Chromadoria	Plectida	Plectina	unknown_infraorder	Plectoidea	Plectidae	Plectinae	Plectus	Public	2606	1703	4030	6492	29.05	70.94	17.57	11.48	27.17	43.77	-0.234	0.21	1804	1188	2473	4746	10223	68.93	17.65	11.62	24.19	46.42	29.27	70.62	0.206	-0.366	NA	NA	NA	NA	1544
nema39_Acrostichus_puri	Microbivore sucker	Terrestrial	NA	Amphimictic	13943	12	cox1:cox2:rrnl_1:rrnl_0:nad3:nad5:nad6:nad4l:nad1:atp6:nad2:cob:cox3:nad4	cox1:cox2:rrnl_1:rrnl_0:nad3:nad5:nad6:nad4l:nad1:atp6:nad2:cob:cox3:nad4	Chromadorea	Chromadoria	Rhabditida	Rhabditina	Diplogasteromorpha	Diplogastroidea	Diplogastridae	unknown_subfamily	Acrostichus	Public	1989	1088	4174	6692	22.07	77.93	14.3	7.8	29.9	48	-0.232	0.293	1434	775	2644	4835	9700	69.57	14.78	7.99	27.26	49.85	22.8	77.2	0.298	-0.293	NA	NA	NA	NA	1472
nema2_Acrostichus_palmarum	Microbivore sucker	Terrestrial	NA	Amphimictic	13467	12	cox1:cox2:rrnl:nad3:nad5:nad6:nad4l:nad1:atp6:nad2:cob:cox3:nad4_1:nad4_0	cox1:cox2:rrnl:nad3:nad5:nad6:nad4l:nad1:atp6:nad2:cob:cox3:nad4_1:nad4_0	Chromadorea	Chromadoria	Rhabditida	Rhabditina	Diplogasteromorpha	Diplogastroidea	Diplogastridae	unknown_subfamily	Acrostichus	Public	1978	1073	3978	6438	22.66	77.34	14.7	8	29.5	47.8	-0.236	0.297	1332	750	2293	4253	8640	64.16	15.42	8.68	26.54	49.22	24.13	75.87	0.28	-0.299	NA	NA	NA	NA	1432
nema29_Allodiplogaster_seani	Microbivore sucker	Terrestrial	NA	Amphimictic	14591	12	cox1:cox2:rrnl_1:rrnl_0:nad3:nad5:nad6:nad4l:nad1:atp6_1:atp6_0:nad2:cob:cox3:nad4	cox1:cox2:rrnl_1:rrnl_0:nad3:nad5:nad6:nad4l:nad1:atp6_1:atp6_0:nad2:cob:cox3:nad4	Chromadorea	Chromadoria	Rhabditida	Rhabditina	Diplogasteromorpha	Diplogastroidea	Diplogastridae	unknown_subfamily	Allodiplogaster	Public	1873	1058	4890	6770	20.09	79.91	12.8	7.3	33.5	46.4	-0.161	0.278	1310	718	3027	4697	9764	66.92	13.42	7.35	31	48.11	20.8	79.2	0.292	-0.216	NA	NA	NA	NA	1472
NC_029233.1:Allodiplogaster_sudhausi	Microbivore sucker	Terrestrial	NA	Hermaphroditic	16006	12	cox1:cox2:nad3:nad5:nad6:nad4l:nad1:atp6:nad2:cytb:cox3:nad4		Chromadorea	Chromadoria	Rhabditida	Rhabditina	Diplogasteromorpha	Diplogastroidea	Diplogastridae	unknown_subfamily	Allodiplogaster	Public	2330	1267	5096	7312	22.47	77.53	14.6	7.9	31.8	45.7	-0.179	0.296	1570	818	2941	4920	10261	64.11	15.3	7.97	28.66	47.95	23.3	76.7	0.315	-0.252	NA	NA	NA	NA	1573
NC_064502.1:Allodiplogaster_sp._MY-2022	Microbivore sucker	Terrestrial	NA	Amphimictic	13954	12	nad2:cytb:cox3:nad4:cox1:nad6:nad4l:nad1:atp6:cox2:nad3:nad5		Chromadorea	Chromadoria	Rhabditida	Rhabditina	Diplogasteromorpha	Diplogastroidea	Diplogastridae	unknown_subfamily	Allodiplogaster	Public	2110	1154	3509	7180	23.39	76.61	15.1	8.3	25.1	51.5	-0.343	0.293	1583	880	2332	5461	10268	73.58	15.42	8.57	22.71	53.18	24.02	75.98	0.285	-0.402	NA	NA	NA	NA	1576
nema26_Diplogastrellus_metamasius	Microbivore/Predator	Terrestrial	NA	Amphimictic	13812	12	cox1:nad4_0:nad4_1:cox3:cob:nad2:atp6:nad1:rrns:nad4l:nad6:nad5:nad3:cox2	cox1:nad4_0:nad4_1:cox3:cob:nad2:atp6:nad1:rrns:nad4l:nad6:nad5:nad3:cox2	Chromadorea	Chromadoria	Rhabditida	Rhabditina	Diplogasteromorpha	Diplogastroidea	Diplogastridae	unknown_subfamily	Diplogastrellus	Public	1172	2073	6232	4335	23.49	76.51	8.5	15	45.1	31.4	0.18	-0.278	1285	707	2187	3597	7788	56.39	16.5	9.08	28.08	46.19	25.62	74.38	0.29	-0.244	NA	NA	NA	NA	1432
nema54_Pristionchus_pacificus	Microbivore/Predator	Terrestrial	NA	Hermaphroditic	15252	12	cox1:nad4:cox3:cob:nad2:atp6:nad1:rrns:nad4l:nad6:nad5:nad3:cox2	cox1:nad4:cox3:cob:nad2:atp6:nad1:rrns:nad4l:nad6:nad5:nad3:cox2	Chromadorea	Chromadoria	Rhabditida	Rhabditina	Diplogasteromorpha	Diplogastroidea	Diplogastridae	unknown_subfamily	Pristionchus	Public	1373	2284	6723	4872	23.98	76.02	9	15	44.1	31.9	0.16	-0.249	1385	815	2584	4000	8796	57.67	15.75	9.27	29.38	45.48	25.05	74.95	0.259	-0.215	NA	NA	NA	NA	1435
NC_015245.1:Pristionchus_pacificus	Microbivore/Predator	Terrestrial	NA	Hermaphroditic	15955	12	nad6:nad4l:nad1:atp6:nad2:cytb:cox3:nad4:cox1:cox2:nad3:nad5		Chromadorea	Chromadoria	Rhabditida	Rhabditina	Diplogasteromorpha	Diplogastroidea	Diplogastridae	unknown_subfamily	Pristionchus	Public	2371	1423	5137	7023	23.78	76.22	14.9	8.9	32.2	44	-0.155	0.25	1576	901	3076	4746	10311	64.63	15.28	8.74	29.83	46.03	24.05	75.95	0.273	-0.214	NA	NA	NA	NA	1579
nema51_Rhabditidoides_rigina	NA	Terrestrial	NA	NA	14551	12	cox1:cox2:rrnl_1:rrnl_0:nad3:nad5:nad6:nad4l:nad1:atp6:nad2:cob:cox3:nad4	cox1:cox2:rrnl_1:rrnl_0:nad3:nad5:nad6:nad4l:nad1:atp6:nad2:cob:cox3:nad4	Chromadorea	Chromadoria	Rhabditida	Rhabditina	Diplogasteromorpha	Diplogastroidea	Diplogastridae	unknown_subfamily	Rhabditidoides	Public	2008	1121	4647	6775	21.5	78.5	13.8	7.7	31.9	46.6	-0.186	0.283	1330	734	2805	4551	9432	64.82	14.12	7.79	29.78	48.31	21.91	78.09	0.289	-0.237	NA	NA	NA	NA	1472
MK034751:Kalicephalus_indicus	Animal parasite	Reptile	NA	Amphimictic	13589	12			Chromadorea	Chromadoria	Rhabditida	Rhabditina	Rhabditomorpha	Diaphanocephaloidea	Diaphanocephalidae	unknown_subfamily	Kalicephalus	Public	2219	949	4015	6405	23.31	76.69	16.3	7	29.5	47.1	-0.229	0.401	1785	740	2768	4974	10279	75.64	17.37	7.2	26.93	48.39	24.59	75.41	0.414	-0.285	NA	NA	NA	NA	1579
NC_024656.1:Parafilaroides_normani	Animal parasite	Mammal	yes	Amphimictic	13415	12	cox1:cox2:nad3:nad5:nad6:nad4l:nad1:atp6:nad2:cytb:cox3:nad4		Chromadorea	Chromadoria	Rhabditida	Rhabditina	Rhabditomorpha	Metastrongyloidea	Filaroididae	unknown_subfamily	Parafilaroides	Public	2849	874	2819	6872	27.75	72.25	21.2	6.5	21	51.2	-0.418	0.53	2246	669	1886	5364	10177	75.86	22.07	6.57	18.53	52.71	28.68	71.32	0.541	-0.48	NA	NA	NA	NA	1573
NC_023262.1:Protostrongylus_rufescens	Animal parasite	Mammal	NA	Amphimictic	13620	12	cox1:cox2:nad3:nad5:nad6:nad4l:nad1:atp6:nad2:cytb:cox3:nad4		Chromadorea	Chromadoria	Rhabditida	Rhabditina	Rhabditomorpha	Metastrongyloidea	Metastrongylidae	Protostrongylinae	Protostrongylus	Public	2541	923	3531	6624	25.44	74.56	18.7	6.8	25.9	48.6	-0.305	0.467	2005	726	2382	5156	10281	75.48	19.5	7.06	23.17	50.15	26.59	73.41	0.468	-0.368	NA	NA	NA	NA	1573
NC_019571.1:Aelurostrongylus_abstrusus	Animal parasite	Mammal	yes	Amphimictic	13914	12	cox1:cox2:nad3:nad5:nad6:nad4l:nad1:atp6:nad2:cytb:cox3:nad4		Chromadorea	Chromadoria	Rhabditida	Rhabditina	Rhabditomorpha	Metastrongyloidea	Metastrongylidae	unknown_subfamily	Aelurostrongylus	Public	2940	974	2961	7038	28.13	71.87	21.1	7	21.3	50.6	-0.408	0.502	2247	745	1936	5375	10315	74.13	21.78	7.22	18.77	52.11	29.04	70.96	0.502	-0.47	NA	NA	NA	NA	1579
NC_030332.1:Angiostrongylus_malaysiensis	Animal parasite	Mammal	yes	Amphimictic	13517	12	nad6:nad4l:nad1:atp6:nad2:cytb:cox3:nad4:cox1:cox2:nad3:nad5		Chromadorea	Chromadoria	Rhabditida	Rhabditina	Rhabditomorpha	Metastrongyloidea	Metastrongylidae	unknown_subfamily	Angiostrongylus	Public	2517	841	3619	6539	24.84	75.16	18.6	6.2	26.8	48.4	-0.287	0.499	1976	643	2505	5152	10288	76.11	19.21	6.25	24.35	50.08	25.49	74.51	0.509	-0.346	NA	NA	NA	NA	1579
NC_013065.1:Angiostrongylus_cantonensis	Animal parasite	Mammal	yes	Amphimictic	13498	12	nad6:nad4l:nad1:atp6:nad2:cytb:cox3:nad4:cox1:cox2:nad3:nad5		Chromadorea	Chromadoria	Rhabditida	Rhabditina	Rhabditomorpha	Metastrongyloidea	Metastrongylidae	unknown_subfamily	Angiostrongylus	Public	2774	832	3312	6579	26.72	73.28	20.6	6.2	24.5	48.7	-0.33	0.539	2214	643	2242	5179	10290	76.23	21.52	6.25	21.79	50.33	27.8	72.2	0.55	-0.396	NA	NA	NA	NA	1579
NC_018602.1:Angiostrongylus_vasorum	Animal parasite	Mammal	yes	Amphimictic	13423	12	cox1:cox2:nad3:nad5:nad6:nad4l:nad1:atp6:nad2:cytb:cox3:nad4		Chromadorea	Chromadoria	Rhabditida	Rhabditina	Rhabditomorpha	Metastrongyloidea	Metastrongylidae	unknown_subfamily	Angiostrongylus	Public	3320	824	2883	6395	30.87	69.13	24.7	6.1	21.5	47.6	-0.379	0.602	2677	634	1918	5040	10281	76.59	26.04	6.17	18.66	49.02	32.24	67.76	0.617	-0.449	NA	NA	NA	NA	1576
NC_046586.1:Angiostrongylus_mackerrasae	Animal parasite	Mammal	yes	Amphimictic	13357	12	cox1:cox2:nad3:nad5:nad6:nad4l:nad1:atp6:nad2:cytb:cox3:nad4		Chromadorea	Chromadoria	Rhabditida	Rhabditina	Rhabditomorpha	Metastrongyloidea	Metastrongylidae	unknown_subfamily	Angiostrongylus	Public	2656	818	3381	6501	26.01	73.99	19.9	6.1	25.3	48.7	-0.316	0.529	2100	635	2353	5190	10290	77.04	20.41	6.17	22.87	50.44	26.61	73.39	0.536	-0.376	NA	NA	NA	NA	1579
NC_013813.1:Metastrongylus_pudendotectus	Animal parasite	Mammal	yes	Amphimictic	13794	12	cox1:cox2:nad3:nad5:nad6:nad4l:nad1:atp6:nad2:cytb:cox3:nad4		Chromadorea	Chromadoria	Rhabditida	Rhabditina	Rhabditomorpha	Metastrongyloidea	Metastrongylidae	unknown_subfamily	Metastrongylus	Public	2303	803	3600	7083	22.53	77.47	16.7	5.8	26.1	51.4	-0.326	0.483	1794	631	2437	5497	10375	75.21	17.29	6.08	23.49	52.98	23.41	76.59	0.48	-0.386	NA	NA	NA	NA	1576
NC_013815.1:Metastrongylus_salmi	Animal parasite	Mammal	yes	Amphimictic	13779	12	cox1:cox2:nad3:nad5:nad6:nad4l:nad1:atp6:nad2:cytb:cox3:nad4		Chromadorea	Chromadoria	Rhabditida	Rhabditina	Rhabditomorpha	Metastrongyloidea	Metastrongylidae	unknown_subfamily	Metastrongylus	Public	2727	854	3265	6928	26	74	19.8	6.2	23.7	50.3	-0.359	0.523	2122	666	2169	5363	10336	75.01	20.53	6.44	20.98	51.89	27.02	72.98	0.522	-0.424	NA	NA	NA	NA	1576
NC_024639.1:Nematodirus_oiratianus	Animal parasite	Mammal	NA	Amphimictic	13766	12	nad6:nad4l:nad1:atp6:nad2:cytb:cox3:nad4:cox1:cox2:nad3:nad5		Chromadorea	Chromadoria	Rhabditida	Rhabditina	Rhabditomorpha	Molineoidea	Molineidae	unknown_subfamily	Nematodirus	Public	2312	972	3917	6564	23.86	76.14	16.8	7.1	28.5	47.7	-0.253	0.408	1799	770	2673	5016	10270	74.6	17.52	7.5	26.03	48.84	25.04	74.96	0.401	-0.305	NA	NA	NA	NA	1577
NC_024638.1:Nematodirus_spathiger	Animal parasite	Mammal	NA	Amphimictic	13520	12	nad6:nad4l:nad1:atp6:nad2:cytb:cox3:nad4:cox1:cox2:nad3:nad5		Chromadorea	Chromadoria	Rhabditida	Rhabditina	Rhabditomorpha	Molineoidea	Molineidae	unknown_subfamily	Nematodirus	Public	2391	983	3617	6528	24.96	75.04	17.7	7.3	26.8	48.3	-0.287	0.417	1900	787	2493	5082	10274	75.99	18.49	7.66	24.27	49.46	26.18	73.82	0.414	-0.342	NA	NA	NA	NA	1577
Cruznema_tripartitum	Microbivore sucker	Terrestrial	NA	Amphimictic	14067	12	cox1:cox2:nd3:nd5:nd6:nd4l:nd1:atp6:nd2:cytb:cox3:nd4	cox1:cox2:nad3:nad5:nad6:nad4l:nad1:atp6:nad2:cytb:cox3:nad4	Chromadorea	Chromadoria	Rhabditida	Rhabditina	Rhabditomorpha	Rhabditoidea	Rhabditidae	Mesorhabditinae	Cruznema	Generated	1941	1053	4307	6758	21.3	78.7	13.8	7.5	30.6	48.1	-0.222	0.297	1427	772	2844	5051	10110	71.87	14.11	7.64	28.13	49.96	21.79	78.21	0.298	-0.28	NA	NA	NA	NA	1576
NC_009885.1:Caenorhabditis_briggsae	Microbivore sucker	Terrestrial	NA	Hermaphroditic	14421	12	nad5:nad3:cox2:cox1:nad4:cox3:cytb:nad2:atp6:nad1:nad4l:nad6		Chromadorea	Chromadoria	Rhabditida	Rhabditina	Rhabditomorpha	Rhabditoidea	Rhabditidae	Peloderinae	Caenorhabditis	Public	1317	2209	6635	4259	24.45	75.55	9.1	15.3	46	29.5	0.218	-0.253	1631	983	2777	4908	10311	71.5	15.82	9.53	26.93	47.6	25.38	74.62	0.248	-0.277	NA	NA	NA	NA	1579
NC_035245.1:Caenorhabditis_plicata	Microbivore sucker	Terrestrial	NA	Amphimictic	14249	12	nad6:nad4l:nad1:atp6:nad2:cytb:cox3:nad4:cox1:cox2:nad3:nad5		Chromadorea	Chromadoria	Rhabditida	Rhabditina	Rhabditomorpha	Rhabditoidea	Rhabditidae	Peloderinae	Caenorhabditis	Public	2133	1283	4205	6627	23.98	76.02	15	9	29.5	46.5	-0.224	0.249	1566	923	2787	5018	10306	72.33	15.2	8.96	27.04	48.69	24.18	75.82	0.258	-0.286	NA	NA	NA	NA	1579
NC_035252.1:Caenorhabditis_afra	Microbivore sucker	Terrestrial	NA	Amphimictic	14246	12	nad6:nad4l:nad1:atp6:nad2:cytb:cox3:nad4:cox1:cox2:nad3:nad5		Chromadorea	Chromadoria	Rhabditida	Rhabditina	Rhabditomorpha	Rhabditoidea	Rhabditidae	Peloderinae	Caenorhabditis	Public	2109	1415	4291	6430	24.74	75.26	14.8	9.9	30.1	45.1	-0.2	0.197	1566	1074	2764	4895	10311	72.38	15.19	10.42	26.81	47.47	25.63	74.37	0.186	-0.278	NA	NA	NA	NA	1579
NC_035244.1:Caenorhabditis_brenneri	Microbivore sucker	Terrestrial	NA	Amphimictic	14213	12	nad6:nad4l:nad1:atp6:nad2:cytb:cox3:nad4:cox1:cox2:nad3:nad5		Chromadorea	Chromadoria	Rhabditida	Rhabditina	Rhabditomorpha	Rhabditoidea	Rhabditidae	Peloderinae	Caenorhabditis	Public	2063	1197	4189	6763	22.94	77.06	14.5	8.4	29.5	47.6	-0.235	0.266	1511	890	2808	5090	10311	72.55	14.65	8.63	27.23	49.36	23.31	76.69	0.259	-0.289	NA	NA	NA	NA	1579
NC_025756.1:Caenorhabditis_tropicalis	Microbivore sucker	Terrestrial	NA	Hermaphroditic	13875	12	nad6:nad4l:nad1:atp6:nad2:cytb:cox3:nad4:cox1:cox2:nad3:nad5		Chromadorea	Chromadoria	Rhabditida	Rhabditina	Rhabditomorpha	Rhabditoidea	Rhabditidae	Peloderinae	Caenorhabditis	Public	2155	1218	3901	6600	24.31	75.69	15.5	8.8	28.1	47.6	-0.257	0.278	1652	941	2617	5089	10311	74.31	16.02	9.13	25.38	49.36	25.18	74.82	0.274	-0.321	NA	NA	NA	NA	1579
KP259621:Caenorhabditis_nigoni	Microbivore sucker	Terrestrial	NA	NA	13857	12			Chromadorea	Chromadoria	Rhabditida	Rhabditina	Rhabditomorpha	Rhabditoidea	Rhabditidae	Peloderinae	Caenorhabditis	Public	2050	1215	4187	6404	23.56	76.44	14.8	8.8	30.2	46.2	-0.209	0.256	1564	924	2864	4945	10309	74.4	15.17	8.96	27.78	47.97	24.16	75.84	0.257	-0.266	NA	NA	NA	NA	1579
NC_001328.1:Caenorhabditis_elegans	Microbivore sucker	Terrestrial	NA	Hermaphroditic	13795	12	nad6:nad4l:nad1:atp6:nad2:cytb:cox3:nad4:cox1:cox2:nad3:nad5		Chromadorea	Chromadoria	Rhabditida	Rhabditina	Rhabditomorpha	Rhabditoidea	Rhabditidae	Peloderinae	Caenorhabditis	Public	2055	1225	4335	6179	23.78	76.22	14.9	8.9	31.4	44.8	-0.175	0.253	1574	950	3044	4731	10311	74.74	15.27	9.21	29.52	45.88	24.51	75.49	0.247	-0.217	NA	NA	NA	NA	1579
NC_035250.1:Caenorhabditis_nouraguensis	Microbivore sucker	Terrestrial	NA	Amphimictic	13787	12	nad6:nad4l:nad1:atp6:nad2:cytb:cox3:nad4:cox1:cox2:nad3:nad5		Chromadorea	Chromadoria	Rhabditida	Rhabditina	Rhabditomorpha	Rhabditoidea	Rhabditidae	Peloderinae	Caenorhabditis	Public	2051	1237	3987	6511	23.85	76.15	14.9	9	28.9	47.2	-0.24	0.248	1567	960	2712	5060	10311	74.79	15.2	9.31	26.3	49.07	24.54	75.46	0.24	-0.302	NA	NA	NA	NA	1579
NC_035247.1:Caenorhabditis_doughertyi	Microbivore sucker	Terrestrial	NA	Amphimictic	13720	12	nad6:nad4l:nad1:atp6:nad2:cytb:cox3:nad4:cox1:cox2:nad3:nad5		Chromadorea	Chromadoria	Rhabditida	Rhabditina	Rhabditomorpha	Rhabditoidea	Rhabditidae	Peloderinae	Caenorhabditis	Public	2041	1224	3990	6464	23.8	76.2	14.9	8.9	29.1	47.1	-0.237	0.25	1557	952	2723	5067	10311	75.15	15.1	9.23	26.41	49.14	24.36	75.64	0.241	-0.301	NA	NA	NA	NA	1579
NC_035249.1:Caenorhabditis_wallacei	Microbivore sucker	Terrestrial	NA	Amphimictic	13706	12	nad6:nad4l:nad1:atp6:nad2:cytb:cox3:nad4:cox1:cox2:nad3:nad5		Chromadorea	Chromadoria	Rhabditida	Rhabditina	Rhabditomorpha	Rhabditoidea	Rhabditidae	Peloderinae	Caenorhabditis	Public	2033	1176	4014	6482	23.41	76.59	14.8	8.6	29.3	47.3	-0.235	0.267	1553	905	2768	5073	10311	75.23	15.06	8.78	26.85	49.2	23.87	76.13	0.264	-0.294	NA	NA	NA	NA	1579
NC_035248.1:Caenorhabditis_virilis	Microbivore sucker	Terrestrial	NA	Amphimictic	13662	12	nad6:nad4l:nad1:atp6:nad2:cytb:cox3:nad4:cox1:cox2:nad3:nad5		Chromadorea	Chromadoria	Rhabditida	Rhabditina	Rhabditomorpha	Rhabditoidea	Rhabditidae	Peloderinae	Caenorhabditis	Public	1918	1128	4157	6458	22.3	77.7	14	8.3	30.4	47.3	-0.217	0.259	1456	871	2898	5069	10306	75.44	14.13	8.45	28.12	49.18	22.61	77.39	0.251	-0.272	NA	NA	NA	NA	1579
NC_035253.1:Caenorhabditis_castelli	Microbivore sucker	Terrestrial	NA	Amphimictic	13656	12	nad6:nad4l:nad1:atp6:nad2:cytb:cox3:nad4:cox1:cox2:nad3:nad5		Chromadorea	Chromadoria	Rhabditida	Rhabditina	Rhabditomorpha	Rhabditoidea	Rhabditidae	Peloderinae	Caenorhabditis	Public	1993	1201	4229	6232	23.39	76.61	14.6	8.8	31	45.6	-0.191	0.248	1512	925	2979	4880	10308	75.48	14.67	8.97	28.9	47.34	23.67	76.33	0.241	-0.242	NA	NA	NA	NA	1579
NC_035251.1:Caenorhabditis_macrosperma	Microbivore sucker	Terrestrial	NA	Amphimictic	13634	12	nad6:nad4l:nad1:atp6:nad2:cytb:cox3:nad4:cox1:cox2:nad3:nad5		Chromadorea	Chromadoria	Rhabditida	Rhabditina	Rhabditomorpha	Rhabditoidea	Rhabditidae	Peloderinae	Caenorhabditis	Public	2101	1202	3792	6538	24.23	75.77	15.4	8.8	27.8	48	-0.266	0.272	1620	928	2599	5152	10311	75.63	15.71	9	25.21	49.97	24.74	75.26	0.272	-0.329	NA	NA	NA	NA	1579
NC_035243.1:Caenorhabditis_remanei	Microbivore sucker	Terrestrial	NA	Amphimictic	13611	12	nad6:nad4l:nad1:atp6:nad2:cytb:cox3:nad4:cox1:cox2:nad3:nad5		Chromadorea	Chromadoria	Rhabditida	Rhabditina	Rhabditomorpha	Rhabditoidea	Rhabditidae	Peloderinae	Caenorhabditis	Public	1959	1148	4151	6352	22.83	77.17	14.4	8.4	30.5	46.7	-0.21	0.261	1488	880	2933	4995	10308	75.73	14.44	8.54	28.45	48.46	23	77	0.257	-0.26	NA	NA	NA	NA	1576
NC_035246.1:Caenorhabditis_angaria	Microbivore sucker	Terrestrial	NA	Amphimictic	13597	12	nad6:nad4l:nad1:atp6:nad2:cytb:cox3:nad4:cox1:cox2:nad3:nad5		Chromadorea	Chromadoria	Rhabditida	Rhabditina	Rhabditomorpha	Rhabditoidea	Rhabditidae	Peloderinae	Caenorhabditis	Public	1973	1202	4208	6213	23.35	76.65	14.5	8.8	31	45.7	-0.192	0.243	1483	926	2985	4902	10308	75.81	14.39	8.98	28.96	47.56	23.4	76.6	0.231	-0.243	NA	NA	NA	NA	1579
NC_027694.1:Litoditis_aff._marina_PmI	Microbivore sucker	Marine	NA	Amphimictic	13767	12	nad5:nad3:cox2:cox1:nad4:cox3:cytb:nad2:atp6:nad1:nad4l:nad6		Chromadorea	Chromadoria	Rhabditida	Rhabditina	Rhabditomorpha	Rhabditoidea	Rhabditidae	unknown_subfamily	Litoditis	Public	1078	1795	6462	4431	20.87	79.13	7.8	13	46.9	32.2	0.186	-0.25	1327	812	3079	5078	10308	74.87	12.87	7.88	29.87	49.26	20.78	79.22	0.241	-0.245	NA	NA	NA	NA	1579
NC_034289.1:Ancylostoma_tubaeforme	Animal parasite	Mammal	NA	Amphimictic	13731	12	cox1:cox2:nad3:nad5:nad6:nad4l:nad1:atp6:nad2:cytb:cox3:nad4		Chromadorea	Chromadoria	Rhabditida	Rhabditina	Rhabditomorpha	Strongyloidea	Ancylostomatidae	Ancylostomatinae	Ancylostoma	Public	2138	914	4013	6665	22.23	77.77	15.6	6.7	29.2	48.5	-0.248	0.401	1704	716	2740	5129	10301	75.02	16.54	6.95	26.6	49.79	23.52	76.48	0.408	-0.304	NA	NA	NA	NA	1579
NC_003415.1:Ancylostoma_duodenale	Animal parasite	Mammal	NA	Amphimictic	13722	12	nad6:nad4l:nad1:atp6:nad2:cytb:cox3:nad4:cox1:cox2:nad3:nad5		Chromadorea	Chromadoria	Rhabditida	Rhabditina	Rhabditomorpha	Strongyloidea	Ancylostomatidae	Ancylostomatinae	Ancylostoma	Public	2286	910	3886	6639	23.29	76.71	16.7	6.6	28.3	48.4	-0.262	0.431	1822	707	2642	5115	10298	75.05	17.69	6.87	25.66	49.67	24.59	75.41	0.441	-0.319	NA	NA	NA	NA	1579
NC_012309.1:Ancylostoma_caninum	Animal parasite	Mammal	NA	Amphimictic	13718	12	cox1:cox2:nad3:nad5:nad6:nad4l:nad1:atp6:nad2:cytb:cox3:nad4		Chromadorea	Chromadoria	Rhabditida	Rhabditina	Rhabditomorpha	Strongyloidea	Ancylostomatidae	Ancylostomatinae	Ancylostoma	Public	2205	887	3976	6648	22.54	77.46	16.1	6.5	29	48.5	-0.252	0.426	1750	690	2711	5137	10301	75.09	16.99	6.7	26.32	49.87	23.72	76.28	0.434	-0.309	NA	NA	NA	NA	1579
NC_035142.1:Ancylostoma_ceylanicum	Animal parasite	Mammal	NA	Amphimictic	13661	12	cox1:cox2:nad3:nad5:nad6:nad4l:nad1:atp6:nad2:cytb:cox3:nad4		Chromadorea	Chromadoria	Rhabditida	Rhabditina	Rhabditomorpha	Strongyloidea	Ancylostomatidae	Ancylostomatinae	Ancylostoma	Public	2071	886	4161	6542	21.65	78.35	15.2	6.5	30.5	47.9	-0.222	0.401	1655	695	2880	5074	10316	75.51	16.04	6.74	27.92	49.19	22.81	77.19	0.409	-0.276	NA	NA	NA	NA	1588
NC_025267.1:Uncinaria_sanguinis	Animal parasite	Mammal	NA	Amphimictic	13754	12	cox1:cox2:nad3:nad5:nad6:nad4l:nad1:atp6:nad2:cytb:cox3:nad4		Chromadorea	Chromadoria	Rhabditida	Rhabditina	Rhabditomorpha	Strongyloidea	Ancylostomatidae	Ancylostomatinae	Uncinaria	Public	1983	919	4182	6668	21.1	78.9	14.4	6.7	30.4	48.5	-0.229	0.367	1563	715	2891	5119	10301	74.89	15.17	6.94	28.07	49.69	22.14	77.86	0.372	-0.278	NA	NA	NA	NA	1579
NC_012308.1:Bunostomum_phlebotomum	Animal parasite	Mammal	NA	Amphimictic	13791	12	cox1:cox2:nad3:nad5:nad6:nad4l:nad1:atp6:nad2:cytb:cox3:nad4		Chromadorea	Chromadoria	Rhabditida	Rhabditina	Rhabditomorpha	Strongyloidea	Ancylostomatidae	Bunostominae	Bunostomum	Public	2306	858	3711	6913	22.95	77.05	16.7	6.2	26.9	50.1	-0.301	0.458	1804	656	2510	5320	10302	74.7	17.51	6.37	24.36	51.64	23.91	76.09	0.467	-0.359	NA	NA	NA	NA	1574
NC_019803.1:Bunostomum_trigonocephalum	Animal parasite	Mammal	NA	Amphimictic	13765	12	cox1:cox2:nad3:nad5:nad6:nad4l:nad1:atp6:nad2:cytb:cox3:nad4		Chromadorea	Chromadoria	Rhabditida	Rhabditina	Rhabditomorpha	Strongyloidea	Ancylostomatidae	Bunostominae	Bunostomum	Public	2345	881	3831	6707	23.44	76.56	17	6.4	27.8	48.7	-0.273	0.454	1840	679	2610	5158	10299	74.82	17.87	6.59	25.34	50.08	24.49	75.51	0.461	-0.328	NA	NA	NA	NA	1574
NC_003416.2:Necator_americanus	Animal parasite	Mammal	NA	Amphimictic	13606	12	nad6:nad4l:nad1:atp6:nad2:cytb:cox3:nad4:cox1:cox2:nad3:nad5		Chromadorea	Chromadoria	Rhabditida	Rhabditina	Rhabditomorpha	Strongyloidea	Ancylostomatidae	Bunostominae	Necator	Public	2323	859	3726	6697	23.39	76.61	17.1	6.3	27.4	49.2	-0.285	0.46	1837	659	2564	5224	10296	75.67	17.84	6.4	24.9	50.74	24.27	75.73	0.472	-0.342	NA	NA	NA	NA	1576
NC_023782.1:Chabertia_erschowi	Animal parasite	Mammal	NA	Amphimictic	13706	12	cox1:cox2:nad3:nad5:nad6:nad4l:nad1:atp6:nad2:cytb:cox3:nad4		Chromadorea	Chromadoria	Rhabditida	Rhabditina	Rhabditomorpha	Strongyloidea	Chabertiidae	Chabertiinae	Chabertia	Public	2441	1072	3885	6307	25.63	74.37	17.8	7.8	28.3	46	-0.238	0.39	1939	850	2635	4868	10304	75.18	18.82	8.25	25.57	47.24	27.1	72.9	0.39	-0.298	NA	NA	NA	NA	1579
NC_013831.1:Chabertia_ovina	Animal parasite	Mammal	NA	Amphimictic	13683	12	cox1:cox2:nad3:nad5:nad6:nad4l:nad1:atp6:nad2:cytb:cox3:nad4		Chromadorea	Chromadoria	Rhabditida	Rhabditina	Rhabditomorpha	Strongyloidea	Chabertiidae	Chabertiinae	Chabertia	Public	2233	1009	4052	6385	23.7	76.3	16.3	7.4	29.6	46.7	-0.224	0.378	1762	790	2791	4939	10297	75.25	17.11	7.67	27.1	47.97	24.82	75.18	0.381	-0.278	NA	NA	NA	NA	1579
NC_033886.1:Nippostrongylus_brasiliensis	Animal parasite	Mammal	NA	Amphimictic	13356	12	cox1:cox2:nad3:nad5:nad6:nad4l:nad1:atp6:nad2:cytb:cox3:nad4		Chromadorea	Chromadoria	Rhabditida	Rhabditina	Rhabditomorpha	Strongyloidea	Heligmonellidae	Nippostrongylinae	Nippostrongylus	Public	2182	967	3864	6342	23.58	76.42	16.3	7.2	28.9	47.5	-0.243	0.386	1754	777	2729	5000	10272	76.91	17.08	7.56	26.57	48.68	24.67	75.33	0.386	-0.294	NA	NA	NA	NA	1576
NC_008534.1:Heterorhabditis_bacteriophora	Microbivore sucker	Entomopathogenic	NA	Amphimictic	18129	12	nad6:nad4l:nad1:atp6:nad2:cox1:cox2:nad3:cytb:cox3:nad4:nad5		Chromadorea	Chromadoria	Rhabditida	Rhabditina	Rhabditomorpha	Strongyloidea	Heterorhabditidae	unknown_subfamily	Heterorhabditis	Public	2918	1464	5223	8523	24.17	75.83	16.1	8.1	28.8	47	-0.24	0.332	1734	809	2595	5166	10316	56.9	16.81	7.84	25.16	50.08	24.68	75.32	0.364	-0.331	NA	NA	NA	NA	1588
NC_040293.1:Heterorhabditis_indica	Microbivore sucker	Entomopathogenic	NA	Amphimictic	18129	12	nad6:nad4l:nad1:atp6:nad2:cox1:cox2:nad3:cytb:cox3:nad4:nad5		Chromadorea	Chromadoria	Rhabditida	Rhabditina	Rhabditomorpha	Strongyloidea	Heterorhabditidae	unknown_subfamily	Heterorhabditis	Public	2918	1464	5223	8523	24.17	75.83	16.1	8.1	28.8	47	-0.24	0.332	1734	809	2597	5166	10318	56.91	16.81	7.84	25.17	50.07	24.67	75.33	0.364	-0.331	NA	NA	NA	NA	1588
NC_019810.1:Dictyocaulus_viviparus	Animal parasite	Mammal	NA	Amphimictic	13311	12	cox1:cox2:nad3:nad5:nad6:nad4l:nad1:atp6:nad2:cytb:cox3:nad4		Chromadorea	Chromadoria	Rhabditida	Rhabditina	Rhabditomorpha	Strongyloidea	Metastrongylidae	Dictyocaulinae	Dictyocaulus	Public	2301	838	3279	6892	23.58	76.42	17.3	6.3	24.6	51.8	-0.355	0.466	1890	681	2211	5445	10239	76.92	18.46	6.65	21.59	53.18	25.14	74.86	0.47	-0.422	NA	NA	NA	NA	1582
NC_019809.1:Dictyocaulus_eckerti	Animal parasite	Mammal	NA	Amphimictic	13301	12	cox1:cox2:nad3:nad5:nad6:nad4l:nad1:atp6:nad2:cytb:cox3:nad4		Chromadorea	Chromadoria	Rhabditida	Rhabditina	Rhabditomorpha	Strongyloidea	Metastrongylidae	Dictyocaulinae	Dictyocaulus	Public	2308	840	3285	6867	23.67	76.33	17.4	6.3	24.7	51.6	-0.353	0.466	1848	786	2723	4914	10283	77.31	17.97	7.64	26.48	47.79	25.65	74.35	0.403	-0.287	NA	NA	NA	NA	1579
NC_061656.1:Coronocyclus_labratus	Animal parasite	Mammal	NA	Amphimictic	13857	12	cox1:cox2:nad3:nad5:nad6:nad4l:nad1:atp6:nad2:cytb:cox3:nad4		Chromadorea	Chromadoria	Rhabditida	Rhabditina	Rhabditomorpha	Strongyloidea	Strongylidae	Cyathostominae	Coronocyclus	Public	2234	965	4335	6322	23.09	76.91	16.1	7	31.3	45.6	-0.186	0.397	1754	765	2928	4844	10303	74.35	17.02	7.43	28.42	47.02	24.48	75.52	0.393	-0.247	NA	NA	NA	NA	1579
NC_035003.1:Cyathostomum_catinatum	Animal parasite	Mammal	NA	Amphimictic	13839	12	nad1:atp6:nad2:cytb:cox3:nad4:cox1:cox2:nad3:nad5:nad6:nad4l		Chromadorea	Chromadoria	Rhabditida	Rhabditina	Rhabditomorpha	Strongyloidea	Strongylidae	Cyathostominae	Cyathostomum	Public	2306	999	4233	6300	23.88	76.12	16.7	7.2	30.6	45.5	-0.196	0.395	1831	789	2839	4832	10303	74.45	17.77	7.66	27.56	46.9	25.46	74.54	0.398	-0.26	NA	NA	NA	NA	1579
NC_038070.1:Cyathostomum_pateratum	Animal parasite	Mammal	NA	Amphimictic	13823	12	cox1:cox2:nad3:nad5:nad6:nad4l:nad1:atp6:nad2:cytb:cox3:nad4		Chromadorea	Chromadoria	Rhabditida	Rhabditina	Rhabditomorpha	Strongyloidea	Strongylidae	Cyathostominae	Cyathostomum	Public	2341	1020	4209	6252	24.32	75.68	16.9	7.4	30.5	45.2	-0.195	0.393	1854	812	2814	4808	10300	74.51	18	7.88	27.32	46.68	25.91	74.09	0.391	-0.262	NA	NA	NA	NA	1576
NC_046711.1:Cylicocyclus_ashworthi	Animal parasite	Mammal	NA	Amphimictic	13877	12	cox1:cox2:nad3:nad5:nad6:nad4l:nad1:atp6:nad2:cytb:cox3:nad4		Chromadorea	Chromadoria	Rhabditida	Rhabditina	Rhabditomorpha	Strongyloidea	Strongylidae	Cyathostominae	Cylicocyclus	Public	2375	1035	4189	6277	24.57	75.43	17.1	7.5	30.2	45.2	-0.2	0.393	1854	824	2814	4799	10303	74.25	17.99	8	27.31	46.58	26.02	73.98	0.385	-0.261	NA	NA	NA	NA	1579
NC_060748.1:Cylicocyclus_elongatus	Animal parasite	Mammal	NA	Amphimictic	13876	12	cox1:cox2:nad3:nad5:nad6:nad4l:nad1:atp6:nad2:cytb:cox3:nad4		Chromadorea	Chromadoria	Rhabditida	Rhabditina	Rhabditomorpha	Strongyloidea	Strongylidae	Cyathostominae	Cylicocyclus	Public	2246	995	4302	6332	23.36	76.64	16.2	7.2	31	45.6	-0.191	0.386	1755	785	2904	4850	10306	74.27	17.03	7.62	28.18	47.06	24.67	75.33	0.382	-0.251	NA	NA	NA	NA	1579
NC_032299.1:Cylicocyclus_nassatus	Animal parasite	Mammal	NA	Amphimictic	13847	12	cox1:cox2:nad3:nad5:nad6:nad4l:nad1:atp6:nad2:cytb:cox3:nad4		Chromadorea	Chromadoria	Rhabditida	Rhabditina	Rhabditomorpha	Strongyloidea	Strongylidae	Cyathostominae	Cylicocyclus	Public	2450	1047	4109	6240	25.26	74.74	17.7	7.6	29.7	45.1	-0.206	0.401	1909	826	2772	4784	10303	74.41	18.53	8.02	26.9	46.43	26.58	73.42	0.396	-0.266	NA	NA	NA	NA	1579
NC_039643.1:Cylicocyclus_radiatus	Animal parasite	Mammal	NA	Amphimictic	13837	12	cox1:cox2:nad3:nad5:nad6:nad4l:nad1:atp6:nad2:cytb:cox3:nad4		Chromadorea	Chromadoria	Rhabditida	Rhabditina	Rhabditomorpha	Strongyloidea	Strongylidae	Cyathostominae	Cylicocyclus	Public	2420	1041	4154	6221	25.01	74.99	17.5	7.5	30	45	-0.199	0.398	1904	825	2786	4776	10303	74.46	18.48	8.01	27.04	46.36	26.52	73.48	0.395	-0.263	NA	NA	NA	NA	1579
NC_043849.1:Cylicocyclus_auriculatus	Animal parasite	Mammal	NA	Amphimictic	13832	12	cox1:cox2:nad3:nad5:nad6:nad4l:nad1:atp6:nad2:cytb:cox3:nad4		Chromadorea	Chromadoria	Rhabditida	Rhabditina	Rhabditomorpha	Strongyloidea	Strongylidae	Cyathostominae	Cylicocyclus	Public	2355	1017	4185	6274	24.38	75.62	17	7.4	30.3	45.4	-0.2	0.397	1834	800	2844	4813	10303	74.49	17.8	7.76	27.6	46.71	25.6	74.4	0.393	-0.257	NA	NA	NA	NA	1579
NC_013808.1:Cylicocyclus_insigne	Animal parasite	Mammal	NA	Amphimictic	13829	12	cox1:cox2:nad3:nad5:nad6:nad4l:nad1:atp6:nad2:cytb:cox3:nad4		Chromadorea	Chromadoria	Rhabditida	Rhabditina	Rhabditomorpha	Strongyloidea	Strongylidae	Cyathostominae	Cylicocyclus	Public	2295	940	4230	6359	23.4	76.6	16.6	6.8	30.6	46	-0.201	0.419	1805	735	2866	4884	10306	74.52	17.51	7.13	27.81	47.39	24.68	75.32	0.421	-0.26	NA	NA	NA	NA	1579
NC_042141.1:Cylicodontophorus_bicoronatus	Animal parasite	Mammal	NA	Amphimictic	13757	12	cox1:cox2:nad3:nad5:nad6:nad4l:nad1:atp6:nad2:cytb:cox3:nad4		Chromadorea	Chromadoria	Rhabditida	Rhabditina	Rhabditomorpha	Strongyloidea	Strongylidae	Cyathostominae	Cylicodontophorus	Public	2401	1019	4114	6222	24.86	75.14	17.5	7.4	29.9	45.2	-0.204	0.404	1917	806	2794	4777	10306	74.91	18.6	7.82	27.11	46.35	26.45	73.55	0.408	-0.262	NA	NA	NA	NA	1579
NC_035004.1:Cylicostephanus_minutus	Animal parasite	Mammal	NA	Amphimictic	13827	12	nad1:atp6:nad2:cytb:cox3:nad4:cox1:cox2:nad3:nad5:nad6:nad4l		Chromadorea	Chromadoria	Rhabditida	Rhabditina	Rhabditomorpha	Strongyloidea	Strongylidae	Cyathostominae	Cylicostephanus	Public	2198	1014	4345	6269	23.23	76.77	15.9	7.3	31.4	45.3	-0.181	0.369	1720	812	2960	4799	10303	74.51	16.69	7.88	28.73	46.58	24.6	75.4	0.359	-0.237	NA	NA	NA	NA	1579
NC_035005.1:Poteriostomum_imparidentatum	Animal parasite	Mammal	NA	Amphimictic	13818	12	nad1:atp6:nad2:cytb:cox3:nad4:cox1:cox2:nad3:nad5:nad6:nad4l		Chromadorea	Chromadoria	Rhabditida	Rhabditina	Rhabditomorpha	Strongyloidea	Strongylidae	Cyathostominae	Poteriostomum	Public	2485	1018	4116	6198	25.35	74.65	18	7.4	29.8	44.9	-0.202	0.419	1945	780	2785	4778	10300	74.54	18.88	7.57	27.04	46.39	26.49	73.51	0.428	-0.264	NA	NA	NA	NA	1579
NC_013817.1:Oesophagostomum_dentatum	Animal parasite	Mammal	NA	Amphimictic	13870	12	cox1:cox2:nad3:nad5:nad6:nad4l:nad1:atp6:nad2:cytb:cox3:nad4		Chromadorea	Chromadoria	Rhabditida	Rhabditina	Rhabditomorpha	Strongyloidea	Strongylidae	Oesophagostominae	Oesophagostomum	Public	2367	994	3971	6533	24.24	75.76	17.1	7.2	28.6	47.1	-0.244	0.409	1763	825	2903	4800	10303	74.28	17.11	8.01	28.18	46.59	25.15	74.85	0.362	-0.246	NA	NA	NA	NA	1579
NC_014181.1:Oesophagostomum_quadrispinulatum	Animal parasite	Mammal	NA	Amphimictic	13682	12	nad6:nad4l:nad1:atp6:nad2:cytb:cox3:nad4:cox1:cox2:nad3:nad5		Chromadorea	Chromadoria	Rhabditida	Rhabditina	Rhabditomorpha	Strongyloidea	Strongylidae	Oesophagostominae	Oesophagostomum	Public	2083	993	4202	6403	22.48	77.52	15.2	7.3	30.7	46.8	-0.208	0.354	1611	784	2950	4944	10301	75.29	15.64	7.61	28.64	48	23.28	76.72	0.345	-0.253	NA	NA	NA	NA	1579
NC_023932.1:Oesophagostomum_asperum	Animal parasite	Mammal	NA	Amphimictic	13673	12	nad6:nad4l:nad1:atp6:nad2:cytb:cox3:nad4:cox1:cox2:nad3:nad5		Chromadorea	Chromadoria	Rhabditida	Rhabditina	Rhabditomorpha	Strongyloidea	Strongylidae	Oesophagostominae	Oesophagostomum	Public	2100	941	4131	6500	22.24	77.76	15.4	6.9	30.2	47.5	-0.223	0.381	1653	734	2875	5027	10301	75.34	16.05	7.13	27.91	48.8	23.2	76.8	0.385	-0.272	NA	NA	NA	NA	1579
NC_023933.1:Oesophagostomum_columbianum	Animal parasite	Mammal	NA	Amphimictic	13562	12	nad6:nad4l:nad1:atp6:nad2:cytb:cox3:nad4:cox1:cox2:nad3:nad5		Chromadorea	Chromadoria	Rhabditida	Rhabditina	Rhabditomorpha	Strongyloidea	Strongylidae	Oesophagostominae	Oesophagostomum	Public	2040	973	4020	6528	22.22	77.78	15	7.2	29.6	48.1	-0.238	0.354	1604	769	2826	5086	10297	75.93	15.58	7.47	27.44	49.39	23.07	76.93	0.352	-0.286	NA	NA	NA	NA	1578
NC_023098.1:Hypodontus_macropi	Animal parasite	Marsupial	NA	Amphimictic	13635	12	cox1:cox2:nad3:nad5:nad6:nad4l:nad1:atp6:nad2:cytb:cox3:nad4		Chromadorea	Chromadoria	Rhabditida	Rhabditina	Rhabditomorpha	Strongyloidea	Strongylidae	Phascolostrongylinae	Hypodontus	Public	2656	991	3580	6407	26.75	73.25	19.5	7.3	26.3	47	-0.283	0.457	2119	770	2410	4933	10244	75.13	20.69	7.52	23.53	48.16	28.23	71.77	0.467	-0.344	NA	NA	NA	NA	1573
NC_023099.1:Macropicola_ocydromi	Animal parasite	Marsupial	NA	Amphimictic	13660	12	cox1:cox2:nad3:nad5:nad6:nad4l:nad1:atp6:nad2:cytb:cox3:nad4		Chromadorea	Chromadoria	Rhabditida	Rhabditina	Rhabditomorpha	Strongyloidea	Strongylidae	Phascolostrongylinae	Macropicola	Public	2382	921	4018	6338	24.18	75.82	17.4	6.7	29.4	46.4	-0.224	0.442	1873	714	2747	4871	10217	74.8	18.33	6.99	26.89	47.68	25.35	74.65	0.448	-0.279	NA	NA	NA	NA	1573
OK111103:Oesophagostomoides_stirtoni	Animal parasite	Mammal	NA	Amphimictic	13844	12			Chromadorea	Chromadoria	Rhabditida	Rhabditina	Rhabditomorpha	Strongyloidea	Strongylidae	Phascolostrongylinae	Oesophagostomoides	Public	2278	1008	4076	6481	23.74	76.26	16.5	7.3	29.4	46.8	-0.228	0.386	1762	799	2771	4951	10295	74.36	17.12	7.76	26.92	48.09	24.91	75.09	0.376	-0.282	NA	NA	NA	NA	1573
OK111101:Oesophagostomoides_giltneri	Animal parasite	Mammal	NA	Amphimictic	13790	12			Chromadorea	Chromadoria	Rhabditida	Rhabditina	Rhabditomorpha	Strongyloidea	Strongylidae	Phascolostrongylinae	Oesophagostomoides	Public	2457	961	3887	6484	24.79	75.21	17.8	7	28.2	47	-0.25	0.438	1928	749	2641	4953	10283	74.57	18.75	7.28	25.68	48.17	26.06	73.94	0.44	-0.304	NA	NA	NA	NA	1579
OK111102:Oesophagostomoides_longispicularis	Animal parasite	Mammal	NA	Amphimictic	13720	12			Chromadorea	Chromadoria	Rhabditida	Rhabditina	Rhabditomorpha	Strongyloidea	Strongylidae	Phascolostrongylinae	Oesophagostomoides	Public	2358	1028	3935	6398	24.68	75.32	17.2	7.5	28.7	46.6	-0.238	0.393	1835	808	2712	4928	10295	75.04	17.82	7.85	26.34	47.87	25.7	74.3	0.389	-0.29	NA	NA	NA	NA	1579
OK111105:Paramacropostrongylus_iugalis	Animal parasite	Marsupial	NA	Amphimictic	13790	12			Chromadorea	Chromadoria	Rhabditida	Rhabditina	Rhabditomorpha	Strongyloidea	Strongylidae	Phascolostrongylinae	Paramacropostrongylus	Public	2318	889	4121	6461	23.26	76.74	16.8	6.4	29.9	46.9	-0.221	0.446	1806	687	2826	4978	10309	74.76	17.52	6.66	27.41	48.29	24.21	75.79	0.449	-0.276	NA	NA	NA	NA	1573
OK111107:Paramacropostrongylus_typicus	Animal parasite	Marsupial	NA	Amphimictic	13724	12			Chromadorea	Chromadoria	Rhabditida	Rhabditina	Rhabditomorpha	Strongyloidea	Strongylidae	Phascolostrongylinae	Paramacropostrongylus	Public	2294	889	4119	6421	23.19	76.81	16.7	6.5	30	46.8	-0.218	0.441	1809	693	2827	4962	10303	75.07	17.56	6.73	27.44	48.16	24.31	75.69	0.446	-0.274	NA	NA	NA	NA	1573
NC_026868.1:Strongylus_equinus	Animal parasite	Mammal	NA	Amphimictic	14546	12	cox1:cox2:nad3:nad5:nad6:nad4l:nad1:atp6:nad2:cytb:cox3:nad4		Chromadorea	Chromadoria	Rhabditida	Rhabditina	Rhabditomorpha	Strongyloidea	Strongylidae	Strongylinae	Strongylus	Public	2287	899	4517	6842	21.9	78.1	15.7	6.2	31.1	47	-0.205	0.436	1734	705	2904	4969	10324	70.97	16.8	6.83	28.13	48.13	23.65	76.35	0.422	-0.262	NA	NA	NA	NA	1579
NC_013818.2:Strongylus_vulgaris	Animal parasite	Mammal	NA	Amphimictic	14302	12	cox1:cox2:nad3:nad5:nad6:nad4l:nad1:atp6:nad2:cytb:cox3:nad4		Chromadorea	Chromadoria	Rhabditida	Rhabditina	Rhabditomorpha	Strongyloidea	Strongylidae	Strongylinae	Strongylus	Public	2400	952	4196	6751	23.44	76.56	16.8	6.7	29.3	47.2	-0.233	0.432	1797	725	2760	5016	10312	72.1	17.43	7.03	26.76	48.64	24.49	75.51	0.425	-0.29	NA	NA	NA	NA	1579
NC_026729.1:Triodontophorus_brevicauda	Animal parasite	Mammal	NA	Amphimictic	14306	12	cox1:cox2:nad3:nad5:nad6:nad4l:nad1:atp6:nad2:cytb:cox3:nad4		Chromadorea	Chromadoria	Rhabditida	Rhabditina	Rhabditomorpha	Strongyloidea	Strongylidae	Strongylinae	Triodontophorus	Public	2326	942	4566	6471	22.85	77.15	16.3	6.6	31.9	45.2	-0.173	0.424	1758	737	2976	4820	10303	72.02	17.06	7.15	28.88	46.78	24.24	75.76	0.409	-0.237	NA	NA	NA	NA	1579
NC_031516.1:Triodontophorus_serratus	Animal parasite	Mammal	NA	Amphimictic	13795	12	cox1:cox2:nad3:nad5:nad6:nad4l:nad1:atp6:nad2:cytb:cox3:nad4		Chromadorea	Chromadoria	Rhabditida	Rhabditina	Rhabditomorpha	Strongyloidea	Strongylidae	Strongylinae	Triodontophorus	Public	2197	946	4387	6264	22.79	77.21	15.9	6.9	31.8	45.4	-0.176	0.398	1725	744	3011	4811	10303	74.69	16.74	7.22	29.22	46.7	23.99	76.01	0.397	-0.23	NA	NA	NA	NA	1579
NC_031517.1:Triodontophorus_nipponicus	Animal parasite	Mammal	NA	Amphimictic	13702	12	cox1:cox2:nad3:nad5:nad6:nad4l:nad1:atp6:nad2:cytb:cox3:nad4		Chromadorea	Chromadoria	Rhabditida	Rhabditina	Rhabditomorpha	Strongyloidea	Strongylidae	Strongylinae	Triodontophorus	Public	2243	1038	4225	6195	23.95	76.05	16.4	7.6	30.8	45.2	-0.189	0.367	1844	774	2694	4978	10306	75.22	17.89	7.51	26.14	48.3	25.44	74.56	0.409	-0.298	NA	NA	NA	NA	1579
OK111104:Phascolostrongylus_turleyi	Animal parasite	Marsupial	NA	Amphimictic	13906	12			Chromadorea	Chromadoria	Rhabditida	Rhabditina	Rhabditomorpha	Strongyloidea	Strongylidae	unknown_subfamily	Phascolostrongylus	Public	2335	1053	4073	6444	24.37	75.63	16.8	7.6	29.3	46.3	-0.225	0.378	1804	812	2745	4913	10286	73.97	17.54	7.89	26.69	47.76	25.46	74.54	0.379	-0.283	NA	NA	NA	NA	1579
MW970029:Stephanurus_dentatus	Animal parasite	Mammal	NA	Amphimictic	13736	12			Chromadorea	Chromadoria	Rhabditida	Rhabditina	Rhabditomorpha	Strongyloidea	Strongylidae	unknown_subfamily	Stephanurus	Public	2941	964	3322	6508	28.43	71.57	21.4	7	24.2	47.4	-0.324	0.506	2327	737	2179	4990	10245	74.59	22.71	7.19	21.27	48.71	29.94	70.06	0.519	-0.392	NA	NA	NA	NA	1579
OK111108:Torquenema_toraliforme	Animal parasite	NA	NA	NA	13765	12			Chromadorea	Chromadoria	Rhabditida	Rhabditina	Rhabditomorpha	Strongyloidea	Strongylidae	unknown_subfamily	Torquenema	Public	2241	919	4168	6436	22.96	77.04	16.3	6.7	30.3	46.8	-0.214	0.418	1745	707	2836	4987	10287	74.73	16.96	6.87	27.57	48.48	23.86	76.14	0.423	-0.275	NA	NA	NA	NA	1573
NC_013821.1:Syngamus_trachea	Animal parasite	Bird	NA	Amphimictic	14648	12	cox1:cox2:nad3:nad5:nad6:nad4l:nad1:atp6:nad2:cytb:cox3:nad4		Chromadorea	Chromadoria	Rhabditida	Rhabditina	Rhabditomorpha	Strongyloidea	Syngamidae	unknown_subfamily	Syngamus	Public	2760	1077	3812	6997	26.2	73.8	18.8	7.4	26	47.8	-0.295	0.439	2102	805	2376	5008	10304	70.34	20.4	7.81	23.06	48.6	28.25	71.75	0.446	-0.356	NA	NA	NA	NA	1579
NC_004806.1:Cooperia_oncophora	Animal parasite	Mammal	NA	Amphimictic	13637	12	nad6:nad4l:nad1:atp6:nad2:cytb:cox3:nad4:cox1:cox2:nad3:nad5		Chromadorea	Chromadoria	Rhabditida	Rhabditina	Rhabditomorpha	Strongyloidea	Trichostrongylidae	unknown_subfamily	Cooperia	Public	2178	879	4068	6401	22.6	77.4	16.1	6.5	30.1	47.3	-0.223	0.425	1719	685	2793	5000	10293	75.48	16.7	6.66	27.13	48.58	23.58	76.42	0.43	-0.283	NA	NA	NA	NA	1582
NC_010383.2:Haemonchus_contortus	Animal parasite	Mammal	NA	Amphimictic	14056	12	cox1:cox2:nad3:nad5:nad6:nad4l:nad1:atp6:nad2:cytb:cox3:nad4		Chromadorea	Chromadoria	Rhabditida	Rhabditina	Rhabditomorpha	Strongyloidea	Trichostrongylidae	unknown_subfamily	Haemonchus	Public	2159	914	4698	6284	21.86	78.14	15.4	6.5	33.4	44.7	-0.144	0.405	1741	728	3045	4783	10309	73.34	16.89	7.06	29.54	46.4	23.98	76.02	0.41	-0.222	NA	NA	NA	NA	1583
NC_029736.1:Haemonchus_placei	Animal parasite	Mammal	NA	Amphimictic	13665	12	cox1:cox2:nad3:nad5:nad6:nad4l:nad1:atp6:nad2:cytb:cox3:nad4		Chromadorea	Chromadoria	Rhabditida	Rhabditina	Rhabditomorpha	Strongyloidea	Trichostrongylidae	unknown_subfamily	Haemonchus	Public	2022	871	4574	6197	21.17	78.83	14.8	6.4	33.5	45.4	-0.151	0.398	1616	707	3130	4823	10288	75.29	15.71	6.87	30.42	46.88	22.61	77.39	0.391	-0.213	NA	NA	NA	NA	1583
NC_036409.1:Marshallagia_marshalli	Animal parasite	Mammal	NA	Amphimictic	13892	12	cox1:cox2:nad3:nad5:nad6:nad4l:nad1:atp6:nad2:cytb:cox3:nad4		Chromadorea	Chromadoria	Rhabditida	Rhabditina	Rhabditomorpha	Strongyloidea	Trichostrongylidae	unknown_subfamily	Marshallagia	Public	2308	994	4131	6458	23.77	76.23	16.6	7.2	29.7	46.5	-0.22	0.398	1857	673	2216	5331	10089	72.62	18.41	6.67	21.96	52.84	25.11	74.89	0.468	-0.413	NA	NA	NA	NA	1576
NC_013848.1:Mecistocirrus_digitatus	Animal parasite	Mammal	NA	Amphimictic	15222	12	cox1:cox2:nad3:nad5:nad6:nad4l:nad1:atp6:nad2:cytb:cox3:nad4		Chromadorea	Chromadoria	Rhabditida	Rhabditina	Rhabditomorpha	Strongyloidea	Trichostrongylidae	unknown_subfamily	Mecistocirrus	Public	2188	903	5174	6952	20.31	79.69	14.4	5.9	34	45.7	-0.147	0.416	1624	704	3086	4873	10303	67.68	15.76	6.83	29.95	47.3	22.63	77.37	0.395	-0.225	NA	NA	NA	NA	1577
NC_013827.1:Teladorsagia_circumcincta	Animal parasite	Mammal	NA	Amphimictic	14067	12	cox1:cox2:nad3:nad5:nad6:nad4l:nad1:atp6:nad2:cytb:cox3:nad4		Chromadorea	Chromadoria	Rhabditida	Rhabditina	Rhabditomorpha	Strongyloidea	Trichostrongylidae	unknown_subfamily	Teladorsagia	Public	2196	1024	4362	6484	22.89	77.11	15.6	7.3	31	46.1	-0.196	0.364	1697	823	2849	4895	10276	73.05	16.51	8.01	27.72	47.64	24.55	75.45	0.347	-0.264	NA	NA	NA	NA	1579
NC_013807.1:Trichostrongylus_vitrinus	Animal parasite	Mammal	NA	Amphimictic	13801	12	cox1:cox2:nad3:nad5:nad6:nad4l:nad1:atp6:nad2:cytb:cox3:nad4		Chromadorea	Chromadoria	Rhabditida	Rhabditina	Rhabditomorpha	Strongyloidea	Trichostrongylidae	unknown_subfamily	Trichostrongylus	Public	2024	876	4531	6368	21.02	78.98	14.7	6.3	32.8	46.1	-0.169	0.396	1617	703	3096	4854	10283	74.51	15.72	6.84	30.11	47.2	22.59	77.41	0.394	-0.221	NA	NA	NA	NA	1579
NC_013824.1:Trichostrongylus_axei	Animal parasite	Mammal	NA	Amphimictic	13654	12	cox1:cox2:nad3:nad5:nad6:nad4l:nad1:atp6:nad2:cytb:cox3:nad4		Chromadorea	Chromadoria	Rhabditida	Rhabditina	Rhabditomorpha	Strongyloidea	Trichostrongylidae	unknown_subfamily	Trichostrongylus	Public	2324	895	4243	6191	23.58	76.42	17	6.6	31.1	45.3	-0.187	0.444	1871	727	2897	4782	10289	75.36	18.18	7.07	28.16	46.48	25.28	74.72	0.44	-0.245	NA	NA	NA	NA	1579
NC_034329.1:Anisakis_pegreffii	Animal parasite	Marine mammal	yes	Amphimictic	14003	12	nad1:atp6:nad2:cytb:cox3:nad4:cox1:cox2:nad3:nad5:nad6:nad4l		Chromadorea	Chromadoria	Rhabditida	Spirurina	Ascaridomorpha	Ascaridoidea	Anisakidae	unknown_subfamily	Anisakis	Public	2651	1359	3227	6765	28.64	71.36	18.9	9.7	23	48.3	-0.354	0.322	2046	1071	2039	5116	10284	73.44	19.89	10.41	19.83	49.75	30.34	69.66	0.313	-0.43	NA	NA	NA	NA	1577
NC_007934.1:Anisakis_simplex	Animal parasite	Marine mammal	yes	Amphimictic	13917	12	nad1:atp6:nad2:cytb:cox3:nad4:cox1:cox2:nad3:nad5:nad6:nad4l		Chromadorea	Chromadoria	Rhabditida	Spirurina	Ascaridomorpha	Ascaridoidea	Anisakidae	unknown_subfamily	Anisakis	Public	2649	1364	3186	6717	28.84	71.16	19	9.8	22.9	48.3	-0.357	0.32	2050	1080	2039	5105	10286	73.91	19.93	10.5	19.82	49.63	30.47	69.53	0.31	-0.429	NA	NA	NA	NA	1577
NC_026023.1:Anisakis_berlandi	Animal parasite	Marine mammal	yes	Amphimictic	13916	12	nad1:atp6:nad2:cytb:cox3:nad4:cox1:cox2:nad3:nad5:nad6:nad4l		Chromadorea	Chromadoria	Rhabditida	Spirurina	Ascaridomorpha	Ascaridoidea	Anisakidae	unknown_subfamily	Anisakis	Public	2650	1351	3209	6705	28.75	71.25	19	9.7	23.1	48.2	-0.353	0.325	2047	1062	2060	5105	10286	73.91	19.9	10.32	20.03	49.63	30.26	69.74	0.317	-0.425	NA	NA	NA	NA	1577
NC_031647.1:Contracaecum_ogmorhini_sensu_lato_Australia	Animal parasite	Marine mammal/bird	yes	Amphimictic	14020	12	nad1:atp6:nad2:cytb:cox3:nad4:cox1:cox2:nad3:nad5:nad6:nad4l		Chromadorea	Chromadoria	Rhabditida	Spirurina	Ascaridomorpha	Ascaridoidea	Anisakidae	unknown_subfamily	Contracaecum	Public	2723	1290	3210	6795	28.63	71.37	19.4	9.2	22.9	48.5	-0.358	0.357	2099	975	2031	5176	10293	73.42	20.39	9.47	19.73	50.29	29.9	70.1	0.366	-0.436	NA	NA	NA	NA	1577
NC_031648.1:Contracaecum_ogmorhini_sensu_lato_South_Africa	Animal parasite	Marine mammal/bird	yes	Amphimictic	14013	12	nad1:atp6:nad2:cytb:cox3:nad4:cox1:cox2:nad3:nad5:nad6:nad4l		Chromadorea	Chromadoria	Rhabditida	Spirurina	Ascaridomorpha	Ascaridoidea	Anisakidae	unknown_subfamily	Contracaecum	Public	2720	1300	3207	6785	28.69	71.31	19.4	9.3	22.9	48.4	-0.358	0.353	2098	986	2026	5168	10290	73.43	20.39	9.58	19.69	50.22	30.01	69.99	0.361	-0.437	NA	NA	NA	NA	1577
NC_031649.1:Contracaecum_ogmorhini_sensu_lato_Pacific_Canada	Animal parasite	Marine mammal/bird	yes	Amphimictic	14011	12	nad1:atp6:nad2:cytb:cox3:nad4:cox1:cox2:nad3:nad5:nad6:nad4l		Chromadorea	Chromadoria	Rhabditida	Spirurina	Ascaridomorpha	Ascaridoidea	Anisakidae	unknown_subfamily	Contracaecum	Public	2720	1309	3211	6769	28.76	71.24	19.4	9.3	22.9	48.3	-0.357	0.35	2101	996	2032	5152	10293	73.46	20.41	9.68	19.74	50.05	30.12	69.88	0.357	-0.434	NA	NA	NA	NA	1577
NC_024037.1:Contracaecum_osculatum	Animal parasite	Marine mammal/bird	yes	Amphimictic	13824	12	cox1:cox2:nad3:nad5:nad6:nad4l:nad1:atp6:nad2:cytb:cox3:nad4		Chromadorea	Chromadoria	Rhabditida	Spirurina	Ascaridomorpha	Ascaridoidea	Anisakidae	unknown_subfamily	Contracaecum	Public	2734	1382	3139	6568	29.78	70.22	19.8	10	22.7	47.5	-0.353	0.328	2074	1081	2074	5052	10293	74.46	20.15	10.5	20.15	49.08	30.69	69.31	0.315	-0.418	NA	NA	NA	NA	1577
MW880927:Ophidascaris_baylisi	Animal parasite	Reptile	yes	Amphimictic	14785	12			Chromadorea	Chromadoria	Rhabditida	Spirurina	Ascaridomorpha	Ascaridoidea	Anisakidae	unknown_subfamily	Ophidascaris	Public	3067	1369	3409	6939	30.01	69.99	20.7	9.3	23.1	46.9	-0.341	0.383	2255	973	1995	5063	10298	69.65	21.9	9.45	19.37	49.16	31.38	68.62	0.397	-0.435	NA	NA	NA	NA	1579
NC_031645.1:Pseudoterranova_decipiens_sensu_lato_Germany	Animal parasite	Marine mammal	yes	Amphimictic	13963	12	nad1:atp6:nad2:cytb:cox3:nad4:cox1:cox2:nad3:nad5:nad6:nad4l		Chromadorea	Chromadoria	Rhabditida	Spirurina	Ascaridomorpha	Ascaridoidea	Anisakidae	unknown_subfamily	Pseudoterranova	Public	2722	1322	3166	6752	28.96	71.04	19.5	9.5	22.7	48.4	-0.362	0.346	2122	1009	2025	5126	10294	73.72	20.61	9.8	19.67	49.8	30.45	69.55	0.355	-0.434	NA	NA	NA	NA	1577
NC_031643.1:Pseudoterranova_bulbosa	Animal parasite	Marine mammal	yes	Amphimictic	13958	12	nad1:atp6:nad2:cytb:cox3:nad4:cox1:cox2:nad3:nad5:nad6:nad4l		Chromadorea	Chromadoria	Rhabditida	Spirurina	Ascaridomorpha	Ascaridoidea	Anisakidae	unknown_subfamily	Pseudoterranova	Public	2700	1314	3168	6775	28.76	71.24	19.3	9.4	22.7	48.5	-0.363	0.345	2099	993	2031	5159	10294	73.75	20.39	9.65	19.73	50.12	30.07	69.93	0.358	-0.435	NA	NA	NA	NA	1577
NC_031644.1:Pseudoterranova_cattani	Animal parasite	Marine mammal	yes	Amphimictic	13951	12	nad1:atp6:nad2:cytb:cox3:nad4:cox1:cox2:nad3:nad5:nad6:nad4l		Chromadorea	Chromadoria	Rhabditida	Spirurina	Ascaridomorpha	Ascaridoidea	Anisakidae	unknown_subfamily	Pseudoterranova	Public	2695	1340	3163	6752	28.92	71.08	19.3	9.6	22.7	48.4	-0.362	0.336	2092	1008	2044	5138	10294	73.79	20.32	9.79	19.86	49.91	30.15	69.85	0.35	-0.431	NA	NA	NA	NA	1577
NC_031646.1:Pseudoterranova_krabbei	Animal parasite	Marine mammal	yes	Amphimictic	13949	12	nad1:atp6:nad2:cytb:cox3:nad4:cox1:cox2:nad3:nad5:nad6:nad4l		Chromadorea	Chromadoria	Rhabditida	Spirurina	Ascaridomorpha	Ascaridoidea	Anisakidae	unknown_subfamily	Pseudoterranova	Public	2759	1366	3097	6726	29.57	70.43	19.8	9.8	22.2	48.2	-0.369	0.338	2163	1029	1969	5121	10294	73.8	21.01	10	19.13	49.75	31.04	68.96	0.355	-0.445	NA	NA	NA	NA	1577
NC_036666.1:Ascaris_ovis	Animal parasite	TerrestrialMammal	no	Amphimictic	14289	12	cox1:cox2:nad3:nad5:nad6:nad4l:nad1:atp6:nad2:cytb:cox3:nad4		Chromadorea	Chromadoria	Rhabditida	Spirurina	Ascaridomorpha	Ascaridoidea	Ascarididae	unknown_subfamily	Ascaris	Public	2913	1118	3156	7101	28.21	71.79	20.4	7.8	22.1	49.7	-0.385	0.445	2225	824	1908	5331	10300	72.08	21.6	8	18.52	51.76	29.64	70.36	0.459	-0.473	NA	NA	NA	NA	1578
NC_001327.1:Ascaris_suum	Animal parasite	TerrestrialMammal	no	Amphimictic	14285	12	nad6:nad4l:nad1:atp6:nad2:cytb:cox3:nad4:cox1:cox2:nad3:nad5		Chromadorea	Chromadoria	Rhabditida	Spirurina	Ascaridomorpha	Ascaridoidea	Ascarididae	unknown_subfamily	Ascaris	Public	2909	1095	3168	7111	28.03	71.97	20.4	7.7	22.2	49.8	-0.384	0.453	2213	817	1921	5327	10291	72.04	21.5	7.94	18.67	51.76	29.48	70.52	0.461	-0.47	NA	NA	NA	NA	1578
NC_016198.1:Ascaris_lumbricoides	Animal parasite	TerrestrialMammal	no	Amphimictic	14282	12	cox1:cox2:nad3:nad5:nad6:nad4l:nad1:atp6:nad2:cytb:cox3:nad4		Chromadorea	Chromadoria	Rhabditida	Spirurina	Ascaridomorpha	Ascaridoidea	Ascarididae	unknown_subfamily	Ascaris	Public	2909	1115	3152	7105	28.18	71.82	20.4	7.8	22.1	49.8	-0.385	0.446	2229	822	1902	5327	10292	72.06	21.66	7.99	18.48	51.76	29.68	70.32	0.461	-0.474	NA	NA	NA	NA	1579
NC_015924.1:Baylisascaris_transfuga	Animal parasite	TerrestrialMammal	Yes	Amphimictic	14899	12	nad4l:nad1:atp6:nad2:cytb:cox3:nad4:cox1:cox2:nad3:nad5:nad6		Chromadorea	Chromadoria	Rhabditida	Spirurina	Ascaridomorpha	Ascaridoidea	Ascarididae	unknown_subfamily	Baylisascaris	Public	3293	1259	3234	7112	30.55	69.45	22.1	8.5	21.7	47.7	-0.375	0.447	2441	892	1807	5149	10301	69.14	23.7	8.66	17.54	49.99	32.39	67.61	0.465	-0.48	NA	NA	NA	NA	1579
NC_016200.1:Baylisascaris_procyonis	Animal parasite	TerrestrialMammal	Yes	Amphimictic	14782	12	nad4l:nad1:atp6:nad2:cytb:cox3:nad4:cox1:cox2:nad3:nad5:nad6		Chromadorea	Chromadoria	Rhabditida	Spirurina	Ascaridomorpha	Ascaridoidea	Ascarididae	unknown_subfamily	Baylisascaris	Public	3163	1204	3246	7168	29.54	70.46	21.4	8.1	22	48.5	-0.377	0.449	2376	855	1831	5227	10301	69.69	23.07	8.3	17.77	50.74	31.4	68.6	0.471	-0.481	NA	NA	NA	NA	1579
NC_015927.1:Baylisascaris_schroederi	Animal parasite	TerrestrialMammal	Yes	Amphimictic	14779	12	nad4l:nad1:atp6:nad2:cytb:cox3:nad4:cox1:cox2:nad3:nad5:nad6		Chromadorea	Chromadoria	Rhabditida	Spirurina	Ascaridomorpha	Ascaridoidea	Ascarididae	unknown_subfamily	Baylisascaris	Public	3378	1259	3125	7016	31.38	68.62	22.9	8.5	21.1	47.5	-0.384	0.457	2498	892	1755	5144	10301	69.7	24.25	8.66	17.04	49.94	32.95	67.05	0.474	-0.491	NA	NA	NA	NA	1579
HQ671080:Baylisascaris_ailuri	Animal parasite	TerrestrialMammal	Yes	Amphimictic	14658	12			Chromadorea	Chromadoria	Rhabditida	Spirurina	Ascaridomorpha	Ascaridoidea	Ascarididae	unknown_subfamily	Baylisascaris	Public	3239	1236	3165	7017	30.53	69.47	22.1	8.4	21.6	47.9	-0.378	0.448	2413	884	1832	5157	10298	70.26	23.43	8.58	17.79	50.08	32.05	67.95	0.464	-0.476	NA	NA	NA	NA	1576
NC_036669.1:Ortleppascaris_sinensis	Animal parasite	Reptile	Yes	Amphimictic	13829	12	nad1:atp6:nad2:cytb:cox3:nad4:cox1:cox2:nad3:nad5:nad6:nad4l		Chromadorea	Chromadoria	Rhabditida	Spirurina	Ascaridomorpha	Ascaridoidea	Ascarididae	unknown_subfamily	Ortleppascaris	Public	2432	1161	3604	6631	25.98	74.02	17.6	8.4	26.1	48	-0.296	0.354	1889	903	2367	5159	10330	74.7	18.29	8.74	22.91	49.94	27.06	72.94	0.353	-0.371	NA	NA	NA	NA	1579
NC_024884.1:Parascaris_univalens	Animal parasite	TerrestrialMammal	no	Amphimictic	13921	12	cox1:cox2:nad3:nad5:nad6:nad4l:nad1:atp6:nad2:cytb:cox3:nad4		Chromadorea	Chromadoria	Rhabditida	Spirurina	Ascaridomorpha	Ascaridoidea	Ascarididae	unknown_subfamily	Parascaris	Public	2977	1119	3020	6804	29.43	70.57	21.4	8	21.7	48.9	-0.385	0.454	2260	845	1958	5211	10286	73.89	21.97	8.22	19.04	50.66	30.22	69.78	0.456	-0.454	NA	NA	NA	NA	1570
NC_036427.1:Parascaris_equorum	Animal parasite	TerrestrialMammal	no	Amphimictic	13900	12	cox1:cox2:nad3:nad5:nad6:nad4l:nad1:atp6:nad2:cytb:cox3:nad4		Chromadorea	Chromadoria	Rhabditida	Spirurina	Ascaridomorpha	Ascaridoidea	Ascarididae	unknown_subfamily	Parascaris	Public	3001	1134	3005	6759	29.75	70.25	21.6	8.2	21.6	48.6	-0.384	0.452	2281	859	1965	5184	10301	74.11	22.14	8.34	19.08	50.33	30.52	69.48	0.453	-0.45	NA	NA	NA	NA	1579
NC_023504.1:Toxascaris_leonina	Animal parasite	TerrestrialMammal	yes	Amphimictic	14311	12	cox1:cox2:nad3:nad5:nad6:nad4l:nad1:atp6:nad2:cytb:cox3:nad4		Chromadorea	Chromadoria	Rhabditida	Spirurina	Ascaridomorpha	Ascaridoidea	Ascarididae	unknown_subfamily	Toxascaris	Public	2970	1103	3139	7098	28.46	71.54	20.8	7.7	21.9	49.6	-0.387	0.458	2257	802	1895	5320	10286	71.87	21.94	7.8	18.42	51.72	29.77	70.23	0.476	-0.475	NA	NA	NA	NA	1579
NC_010690.1:Toxocara_canis	Animal parasite	TerrestrialMammal	yes	Amphimictic	14323	12	nad1:atp6:nad2:cytb:cox3:nad4:cox1:cox2:nad3:nad5:nad6:nad4l		Chromadorea	Chromadoria	Rhabditida	Spirurina	Ascaridomorpha	Ascaridoidea	Toxocaridae	unknown_subfamily	Toxocara	Public	3155	1347	3131	6689	31.43	68.57	22	9.4	21.9	46.7	-0.362	0.402	2389	984	1888	5037	10310	71.98	23.17	9.54	18.31	48.86	32.75	67.25	0.417	-0.455	NA	NA	NA	NA	1579
NC_010527.1:Toxocara_malaysiensis	Animal parasite	TerrestrialMammal	yes	Amphimictic	14267	12	nad1:atp6:nad2:cytb:cox3:nad4:cox1:cox2:nad3:nad5:nad6:nad4l		Chromadorea	Chromadoria	Rhabditida	Spirurina	Ascaridomorpha	Ascaridoidea	Toxocaridae	unknown_subfamily	Toxocara	Public	3136	1306	3090	6734	31.14	68.86	22	9.2	21.7	47.2	-0.371	0.412	2359	954	1908	5076	10309	72.26	22.88	9.25	18.51	49.24	32.17	67.83	0.424	-0.454	NA	NA	NA	NA	1582
NC_010773.1:Toxocara_cati	Animal parasite	TerrestrialMammal	yes	Amphimictic	14030	12	nad1:atp6:nad2:cytb:cox3:nad4:cox1:cox2:nad3:nad5:nad6:nad4l		Chromadorea	Chromadoria	Rhabditida	Spirurina	Ascaridomorpha	Ascaridoidea	Toxocaridae	unknown_subfamily	Toxocara	Public	2934	1282	3123	6690	30.05	69.95	20.9	9.1	22.3	47.7	-0.363	0.392	2246	963	1981	5104	10306	73.46	21.79	9.34	19.22	49.52	31.17	68.83	0.4	-0.441	NA	NA	NA	NA	1579
NC_021642.1:Ascaridia_galli	Animal parasite	Bird	no	Amphimictic	13978	12	cox1:nad1:atp6:nad2:cytb:cox3:nad4:cox2:nad3:nad5:nad6:nad4l		Chromadorea	Chromadoria	Rhabditida	Spirurina	Ascaridomorpha	Heterakoidea	Ascaridiidae	unknown_subfamily	Ascaridia	Public	2950	1021	2928	7078	28.41	71.59	21.1	7.3	20.9	50.6	-0.415	0.486	2263	741	1869	5356	10241	73.27	22.1	7.24	18.25	52.3	29.37	70.63	0.507	-0.483	NA	NA	NA	NA	1564
NC_021643.1:Ascaridia_columbae	Animal parasite	Bird	no	Amphimictic	13932	12	cox1:nad1:atp6:nad2:cytb:cox3:nad4:cox2:nad3:nad5:nad6:nad4l		Chromadorea	Chromadoria	Rhabditida	Spirurina	Ascaridomorpha	Heterakoidea	Ascaridiidae	unknown_subfamily	Ascaridia	Public	2930	1102	3560	6339	28.94	71.06	21	7.9	25.6	45.5	-0.281	0.453	2208	808	2399	4811	10238	73.49	21.57	7.89	23.43	46.99	29.49	70.51	0.464	-0.335	NA	NA	NA	NA	1564
NC_029838.1:Heterakis_beramporia	Animal parasite	Bird	yes	Amphimictic	14013	12	cox1:nad1:atp6:nad2:cytb:cox3:nad4:cox2:nad3:nad5:nad6:nad4l		Chromadorea	Chromadoria	Rhabditida	Spirurina	Ascaridomorpha	Heterakoidea	Heterakidae	unknown_subfamily	Heterakis	Public	2946	1083	3402	6581	28.75	71.25	21	7.7	24.3	47	-0.318	0.462	2226	794	2266	4997	10295	73.47	21.62	7.71	22.01	48.54	29.37	70.63	0.474	-0.376	NA	NA	NA	NA	1564
NC_042411.1:Heterakis_dispar	Animal parasite	Bird	yes	Amphimictic	13996	12	cox1:nad1:atp6:nad2:cytb:cox3:nad4:cox2:nad3:nad5:nad6:nad4l		Chromadorea	Chromadoria	Rhabditida	Spirurina	Ascaridomorpha	Heterakoidea	Heterakidae	unknown_subfamily	Heterakis	Public	3044	1179	3223	6549	30.18	69.82	21.8	8.4	23	46.8	-0.34	0.442	2299	857	2146	4978	10292	73.54	22.34	8.33	20.85	48.37	30.7	69.3	0.457	-0.398	NA	NA	NA	NA	1564
NC_029839.1:Heterakis_gallinarum	Animal parasite	Bird	yes	Amphimictic	13974	12	cox1:nad1:atp6:nad2:cytb:cox3:nad4:cox2:nad3:nad5:nad6:nad4l		Chromadorea	Chromadoria	Rhabditida	Spirurina	Ascaridomorpha	Heterakoidea	Heterakidae	unknown_subfamily	Heterakis	Public	3054	1160	3241	6518	30.16	69.84	21.9	8.3	23.2	46.6	-0.336	0.449	2306	849	2154	4972	10293	73.66	22.4	8.25	20.93	48.3	30.69	69.31	0.462	-0.395	NA	NA	NA	NA	1564
NC_016128.1:Cucullanus_robustus	Animal parasite	Fish	yes	Amphimictic	13973	12	cox1:cox2:nad3:nad5:nad6:nad4l:nad1:atp6:nad2:cytb:cox3:nad4		Chromadorea	Chromadoria	Rhabditida	Spirurina	Ascaridomorpha	Seuratoidea	Cucullanidae	Cucullaninae	Cucullanus	Public	2689	1270	3443	6570	28.34	71.66	19.2	9.1	24.6	47	-0.312	0.358	2108	1001	2130	5032	10283	73.59	20.5	9.73	20.71	48.94	30.27	69.73	0.356	-0.405	NA	NA	NA	NA	1579
MW971502:Pingus_sinensis	Animal parasite	Fish	yes	Amphimictic	13875	12			Chromadorea	Chromadoria	Rhabditida	Spirurina	Ascaridomorpha	Seuratoidea	Quimperiidae	unknown_subfamily	Pingus	Public	3110	1238	3025	6501	31.34	68.66	22.4	8.9	21.8	46.9	-0.365	0.431	2300	876	1908	5129	10225	73.69	22.49	8.57	18.66	50.16	31.1	68.9	0.448	-0.458	NA	NA	NA	NA	1567
NC_034239.1:Gnathostoma_nipponicum	Animal parasite	TerrestrialMammal	yes	Amphimictic	14094	12	cox1:cox2:nad3:nad5:nad2:cytb:cox3:nad4:nad1:atp6:nad6:nad4l		Chromadorea	Chromadoria	Rhabditida	Spirurina	Gnathostomatomorpha	Gnathostomatoidea	Gnathostomatidae	unknown_subfamily	Gnathostoma	Public	2595	1007	3774	6717	25.56	74.44	18.4	7.1	26.8	47.7	-0.281	0.441	1915	723	2425	5051	10126	71.85	18.91	7.14	23.95	49.88	26.08	73.92	0.452	-0.351	NA	NA	NA	NA	1573
NC_027726.1:Gnathostoma_spinigerum	Animal parasite	TerrestrialMammal	yes	Amphimictic	14080	12	cox1:cox2:nad3:nad5:nad2:cytb:cox3:nad4:nad1:atp6:nad6:nad4l		Chromadorea	Chromadoria	Rhabditida	Spirurina	Gnathostomatomorpha	Gnathostomatoidea	Gnathostomatidae	unknown_subfamily	Gnathostoma	Public	3021	1044	3338	6676	28.87	71.13	21.5	7.4	23.7	47.4	-0.333	0.486	2241	765	2150	5043	10211	72.52	21.95	7.49	21.06	49.39	29.47	70.53	0.491	-0.402	NA	NA	NA	NA	1573
KT764937:Aspiculuris_tetraptera	Animal parasite	TerrestrialMammal	no	Amphimictic	13701	12			Chromadorea	Chromadoria	Rhabditida	Spirurina	Oxyuridomorpha	Oxyuroidea	Heteroxynematidae	unknown_subfamily	Aspiculuris	Public	3277	803	2552	7068	29.78	70.22	23.9	5.9	18.6	51.6	-0.469	0.606	2638	616	1614	5519	10399	75.9	25.37	5.92	15.52	53.07	31.33	68.67	0.621	-0.547	NA	NA	NA	NA	1561
NC_027190.1:Oxyuris_equi	Animal parasite	TerrestrialMammal	no	Amphimictic	13642	12	nad1:atp6:nad2:nad6:cytb:cox3:nad4:nad4l:nad3:nad5:cox2:cox1		Chromadorea	Chromadoria	Rhabditida	Spirurina	Oxyuridomorpha	Oxyuroidea	Oxyuridae	unknown_subfamily	Oxyuris	Public	3589	801	2577	6674	32.18	67.82	26.3	5.9	18.9	48.9	-0.443	0.635	2805	596	1687	5206	10306	75.55	27.22	5.78	16.37	50.51	33.04	66.96	0.65	-0.511	NA	NA	NA	NA	1564
NC_028345.1:Passalurus_ambiguus	Animal parasite	TerrestrialMammal	no	Amphimictic	14024	12	cox1:nad1:atp6:nad2:nad6:cytb:cox3:nad4:nad4l:nad3:nad5:cox2		Chromadorea	Chromadoria	Rhabditida	Spirurina	Oxyuridomorpha	Oxyuroidea	Oxyuridae	unknown_subfamily	Passalurus	Public	3158	826	2677	7362	28.41	71.59	22.5	5.9	19.1	52.5	-0.467	0.585	2477	604	1541	5586	10220	72.88	24.24	5.91	15.08	54.66	30.18	69.82	0.608	-0.568	NA	NA	NA	NA	1561
KT900946:Syphacia_obvelata	Animal parasite	TerrestrialMammal	no	Amphimictic	14232	12			Chromadorea	Chromadoria	Rhabditida	Spirurina	Oxyuridomorpha	Oxyuroidea	Oxyuridae	unknown_subfamily	Syphacia	Public	2838	844	3228	7321	25.87	74.13	19.9	5.9	22.7	51.4	-0.388	0.542	2177	623	1996	5489	10297	72.35	21.14	6.05	19.38	53.31	27.22	72.78	0.555	-0.467	NA	NA	NA	NA	1567
MW059037:Wellcomia_compar	Animal parasite	TerrestrialMammal	no	Amphimictic	14374	12			Chromadorea	Chromadoria	Rhabditida	Spirurina	Oxyuridomorpha	Oxyuroidea	Oxyuridae	unknown_subfamily	Wellcomia	Public	2428	633	3700	7612	21.3	78.7	16.9	4.4	25.7	53	-0.346	0.586	1822	490	2224	5729	10277	71.5	17.73	4.77	21.64	55.75	22.52	77.48	0.576	-0.441	NA	NA	NA	NA	1559
NC_016129.1:Wellcomia_siamensis	Animal parasite	TerrestrialMammal	no	Amphimictic	14129	12	cox1:nad1:atp6:nad2:nad6:cytb:cox3:nad4:nad4l:nad3:nad5:cox2		Chromadorea	Chromadoria	Rhabditida	Spirurina	Oxyuridomorpha	Oxyuroidea	Oxyuridae	unknown_subfamily	Wellcomia	Public	2458	659	3577	7434	22.06	77.94	17.4	4.7	25.3	52.6	-0.35	0.577	1859	511	2191	5680	10253	72.57	18.13	4.98	21.37	55.4	23.14	76.86	0.569	-0.443	NA	NA	NA	NA	1559
KY399989:Hammerschmidtiella_sp._ZengetLiu-2016	Animal parasite	TerrestrialInvertebrate	no	Amphimictic	24563	18			Chromadorea	Chromadoria	Rhabditida	Spirurina	Oxyuridomorpha	Thelastomatoidea	Thelastomatidae	unknown_subfamily	Hammerschmidtiella	Public	4595	1739	7298	10930	25.79	74.21	18.7	7.1	29.7	44.5	-0.199	0.451	2120	757	2506	4710	10105	41.14	20.98	7.49	24.8	46.61	28.5	71.5	0.474	-0.305	NA	NA	NA	NA	1537
NC_024020.1:Rhigonema_thysanophora	Animal parasite	TerrestrialInvertebrate	no	Amphimictic	15016	12	cox1:cox2:nad3:nad2:cytb:cox3:nad5:nad1:nad4:atp6:nad6:nad4l		Chromadorea	Chromadoria	Rhabditida	Spirurina	Rhigonematomorpha	Rhigonematoidea	Rhigonematidae	unknown_subfamily	Rhigonema	Public	3121	1738	3301	6855	32.36	67.64	20.8	11.6	22	45.7	-0.35	0.285	2269	1195	1915	4866	10257	68.31	22.12	11.65	18.67	47.44	33.81	66.19	0.31	-0.435	NA	NA	NA	NA	1562
NC_016019.1:Dracunculus_medinensis	Animal parasite	TerrestrialMammal	yes	Amphimictic	14629	12	nad6:nad4l:nad2:cytb:cox3:nad4:nad1:atp6:cox1:cox2:nad3:nad5		Chromadorea	Chromadoria	Rhabditida	Spirurina	Spirurina_incertae_sedis	Dracunculoidea	Dracunculidae	unknown_subfamily	Dracunculus	Public	3035	955	2943	7695	27.28	72.72	20.7	6.5	20.1	52.6	-0.447	0.521	2221	622	1785	5623	10263	70.16	21.64	6.06	17.39	54.79	27.73	72.27	0.562	-0.518	NA	NA	NA	NA	1580
NC_024931.1:Philometroides_sanguineus	Animal parasite	Fish	no	Amphimictic	14379	12	nad6:nad4l:nad2:cytb:cox3:nad4:nad1:atp6:cox1:cox2:nad3:nad5		Chromadorea	Chromadoria	Rhabditida	Spirurina	Spirurina_incertae_sedis	Dracunculoidea	Philometridae	unknown_subfamily	Philometroides	Public	2827	1095	4153	6303	27.28	72.72	19.7	7.6	28.9	43.8	-0.206	0.442	2119	800	2635	4676	10242	71.23	20.69	7.81	25.73	45.66	28.53	71.47	0.452	-0.279	NA	NA	NA	NA	1555
NC_036308.1:Camallanus_cotti	Animal parasite	Fish	no	Amphimictic	17902	13	cox3:nad4:nad2:nad1:atp6:cox1:cox2:nad3:nad5:cytb:cox3:nad6:nad4l		Chromadorea	Chromadoria	Rhabditida	Spirurina	Spiruromorpha	Camallanoidea	Camallanidae	unknown_subfamily	Camallanus	Public	3831	1407	3542	9121	29.26	70.74	21.4	7.9	19.8	51	-0.441	0.463	2306	817	1858	5317	10310	57.59	22.37	7.92	18.02	51.57	30.33	69.67	0.477	-0.482	NA	NA	NA	NA	1555
NC_005305.1:Dirofilaria_immitis	Animal parasite	TerrestrialMammal	yes	Amphimictic	13815	12	nad2:nad4:cox1:nad6:cytb:cox3:nad4l:nad1:atp6:cox2:nad3:nad5		Chromadorea	Chromadoria	Rhabditida	Spirurina	Spiruromorpha	Filarioidea	Onchocercidae	Dirofilariinae	Dirofilaria	Public	2664	906	2660	7584	25.84	74.16	19.3	6.6	19.3	54.9	-0.481	0.492	2119	721	1732	5821	10405	75.32	20.37	6.93	16.65	55.94	27.33	72.67	0.492	-0.541	NA	NA	NA	NA	1648
NC_031365.1:Dirofilaria_sp._hongkongensis	Animal parasite	TerrestrialMammal	yes	Amphimictic	13681	12	nad2:nad4:cox1:nad6:cytb:cox3:nad4l:nad1:atp6:cox2:nad3:nad5		Chromadorea	Chromadoria	Rhabditida	Spirurina	Spiruromorpha	Filarioidea	Onchocercidae	Dirofilariinae	Dirofilaria	Public	2313	926	2694	7747	23.68	76.32	16.9	6.8	19.7	56.6	-0.484	0.428	1849	731	1806	5974	10372	75.81	17.83	7.05	17.41	57.6	24.9	75.1	0.433	-0.536	NA	NA	NA	NA	1648
NC_029975.1:Dirofilaria_repens	Animal parasite	TerrestrialMammal	yes	Amphimictic	13676	12	nad2:nad4:cox1:nad6:cytb:cox3:nad4l:nad1:atp6:cox2:nad3:nad5		Chromadorea	Chromadoria	Rhabditida	Spirurina	Spiruromorpha	Filarioidea	Onchocercidae	Dirofilariinae	Dirofilaria	Public	2384	895	2610	7786	23.98	76.02	17.4	6.5	19.1	56.9	-0.498	0.454	1923	701	1726	6022	10384	75.93	18.52	6.75	16.62	57.99	25.3	74.7	0.466	-0.554	NA	NA	NA	NA	1648
NC_016197.1:Acanthocheilonema_viteae	Animal parasite	TerrestrialMammal	yes	Amphimictic	13725	12	nad2:nad4:cox1:nad6:cytb:cox3:nad4l:nad1:atp6:cox2:nad3:nad5		Chromadorea	Chromadoria	Rhabditida	Spirurina	Spiruromorpha	Filarioidea	Onchocercidae	Onchocercinae	Acanthocheilonema	Public	2643	988	2685	7408	26.46	73.54	19.3	7.2	19.6	54	-0.468	0.456	2104	775	1752	5745	10388	75.69	20.25	7.46	16.87	55.3	27.75	72.25	0.462	-0.533	NA	NA	NA	NA	1646
MZ636522:Dipetalonema_gracile	Animal parasite	TerrestrialMammal	yes	Amphimictic	13648	12			Chromadorea	Chromadoria	Rhabditida	Spirurina	Spiruromorpha	Filarioidea	Onchocercidae	Onchocercinae	Dipetalonema	Public	2676	910	2284	7777	26.28	73.72	19.6	6.7	16.7	57	-0.546	0.492	2108	694	1524	6054	10392	76.14	20.28	6.68	14.67	58.26	26.99	73.01	0.505	-0.598	NA	NA	NA	NA	1648
NC_004298.1:Brugia_malayi	Animal parasite	TerrestrialMammal	yes	Amphimictic	13658	12	nad2:nad4:cox1:nad6:cytb:cox3:nad4l:nad1:atp6:cox2:nad3:nad5		Chromadorea	Chromadoria	Rhabditida	Spirurina	Spiruromorpha	Filarioidea	Onchocercidae	unknown_subfamily	Brugia	Public	2297	1054	2950	7356	24.54	75.46	16.8	7.7	21.6	53.9	-0.428	0.371	1848	848	2007	5671	10386	76.04	17.79	8.16	19.32	54.6	25.99	74.01	0.371	-0.477	NA	NA	NA	NA	1648
NC_014486.1:Chandlerella_quiscali	Animal parasite	Bird	yes	Amphimictic	13758	12	nad2:nad4:cox1:nad6:cytb:cox3:nad4l:nad1:atp6:cox2:nad3:nad5		Chromadorea	Chromadoria	Rhabditida	Spirurina	Spiruromorpha	Filarioidea	Onchocercidae	unknown_subfamily	Chandlerella	Public	2190	882	3167	7518	22.33	77.67	15.9	6.4	23	54.6	-0.407	0.426	1698	691	2133	5849	10383	75.47	16.35	6.66	20.54	56.33	23.04	76.96	0.422	-0.466	NA	NA	NA	NA	1636
HQ186250:Loa_loa	Animal parasite	TerrestrialMammal	yes	Amphimictic	13591	12			Chromadorea	Chromadoria	Rhabditida	Spirurina	Spiruromorpha	Filarioidea	Onchocercidae	unknown_subfamily	Loa	Public	2409	915	2824	7442	24.46	75.54	17.7	6.7	20.8	54.8	-0.45	0.449	1901	726	1916	5824	10379	76.37	18.32	6.99	18.46	56.11	25.34	74.66	0.447	-0.505	NA	NA	NA	NA	1646
MT361687:Mansonella_perstans	Animal parasite	TerrestrialMammal	yes	Amphimictic	13620	12			Chromadorea	Chromadoria	Rhabditida	Spirurina	Spiruromorpha	Filarioidea	Onchocercidae	unknown_subfamily	Mansonella	Public	2525	1004	2861	7229	25.91	74.09	18.5	7.4	21	53.1	-0.433	0.431	1995	785	1910	5529	10231	75.12	19.5	7.67	18.67	54.04	27.2	72.8	0.435	-0.486	NA	NA	NA	NA	1654
NC_056960.1:Onchocerca_lupi	Animal parasite	TerrestrialMammal	yes	Amphimictic	13767	12	nad2:nad4:cox1:nad6:cytb:cox3:nad4l:nad1:atp6:cox2:nad3:nad5		Chromadorea	Chromadoria	Rhabditida	Spirurina	Spiruromorpha	Filarioidea	Onchocercidae	unknown_subfamily	Onchocerca	Public	2727	937	2550	7552	26.62	73.38	19.8	6.8	18.5	54.9	-0.495	0.489	2189	734	1645	5843	10423	75.71	21	7.04	15.78	56.06	28.08	71.92	0.498	-0.561	NA	NA	NA	NA	1654
NC_001861.1:Onchocerca_volvulus	Animal parasite	TerrestrialMammal	yes	Amphimictic	13748	12	nad2:nad4:cox1:nad6:cytb:cox3:nad4l:nad1:atp6:cox2:nad3:nad5		Chromadorea	Chromadoria	Rhabditida	Spirurina	Spiruromorpha	Filarioidea	Onchocercidae	unknown_subfamily	Onchocerca	Public	2728	943	2647	7429	26.7	73.3	19.8	6.9	19.3	54	-0.475	0.486	2176	738	1710	5751	10387	75.55	20.95	7.11	16.46	55.37	28.09	71.91	0.493	-0.542	NA	NA	NA	NA	1648
NC_031891.2:Onchocerca_ochengi	Animal parasite	TerrestrialMammal	yes	Amphimictic	13745	12	cox1:nad6:cytb:cox3:nad4l:nad1:atp6:cox2:nad3:nad5:nad2:nad4		Chromadorea	Chromadoria	Rhabditida	Spirurina	Spiruromorpha	Filarioidea	Onchocercidae	unknown_subfamily	Onchocerca	Public	2764	916	2605	7459	26.78	73.22	20.1	6.7	19	54.3	-0.482	0.502	2196	715	1684	5786	10393	75.61	21.13	6.88	16.2	55.67	28.04	71.96	0.509	-0.549	NA	NA	NA	NA	1648
NC_016172.1:Onchocerca_flexuosa	Animal parasite	TerrestrialMammal	yes	Amphimictic	13673	12	nad2:nad4:cox1:nad6:cytb:cox3:nad4l:nad1:atp6:cox2:nad3:nad5		Chromadorea	Chromadoria	Rhabditida	Spirurina	Spiruromorpha	Filarioidea	Onchocercidae	unknown_subfamily	Onchocerca	Public	2543	988	2775	7366	25.83	74.17	18.6	7.2	20.3	53.9	-0.453	0.44	2018	778	1864	5747	10419	76.2	19.37	7.47	17.89	55.16	26.87	73.13	0.443	-0.51	NA	NA	NA	NA	1648
NC_016186.1:Wuchereria_bancrofti	Animal parasite	TerrestrialMammal	yes	Amphimictic	13637	12	nad2:nad4:cox1:nad6:cytb:cox3:nad4l:nad1:atp6:cox2:nad3:nad5		Chromadorea	Chromadoria	Rhabditida	Spirurina	Spiruromorpha	Filarioidea	Onchocercidae	unknown_subfamily	Wuchereria	Public	2458	1003	2801	7374	25.38	74.62	18	7.4	20.5	54.1	-0.449	0.42	1973	788	1881	5759	10413	76.36	18.95	7.57	18.06	55.31	26.55	73.45	0.429	-0.508	NA	NA	NA	NA	1648
NC_044071.1:Setaria_labiatopapillosa	Animal parasite	TerrestrialMammal	yes	Amphimictic	13951	12	nad2:nad4:cox1:nad6:cytb:cox3:nad4l:nad1:atp6:cox2:nad3:nad5		Chromadorea	Chromadoria	Rhabditida	Spirurina	Spiruromorpha	Filarioidea	Setariidae	unknown_subfamily	Setaria	Public	2041	895	3407	7607	21.05	78.95	14.6	6.4	24.4	54.5	-0.381	0.39	1607	699	2267	5791	10376	74.37	15.49	6.74	21.85	55.81	22.25	77.75	0.394	-0.437	NA	NA	NA	NA	1648
NC_014282.1:Setaria_digitata	Animal parasite	TerrestrialMammal	yes	Amphimictic	13840	12	nad2:nad4:cox1:nad6:cytb:cox3:nad4l:nad1:atp6:cox2:nad3:nad5		Chromadorea	Chromadoria	Rhabditida	Spirurina	Spiruromorpha	Filarioidea	Setariidae	unknown_subfamily	Setaria	Public	2511	930	2688	7710	24.86	75.14	18.1	6.7	19.4	55.7	-0.483	0.459	1994	737	1738	5932	10413	75.24	19.15	7.08	16.69	56.97	26.26	73.74	0.46	-0.547	NA	NA	NA	NA	1648
MZ222136:Crassicauda_sp._Ningbo-2019	Animal parasite	Marine mammal	yes	Amphimictic	13606	12			Chromadorea	Chromadoria	Rhabditida	Spirurina	Spiruromorpha	Habronematoidea	Tetrameridae	Crassicaudinae	Crassicauda	Public	2419	984	3066	7134	25.02	74.98	17.8	7.2	22.5	52.4	-0.399	0.422	1924	786	2062	5561	10346	76.04	18.6	7.6	19.93	53.75	26.23	73.77	0.42	-0.459	NA	NA	NA	NA	1646
NC_062325.1:Tetrameres_grusi	Animal parasite	Bird	no?	Amphimictic	13710	12	cox1:nad6:cytb:cox3:nad4l:nad1:atp6:cox2:nad3:nad5:nad2:nad4		Chromadorea	Chromadoria	Rhabditida	Spirurina	Spiruromorpha	Habronematoidea	Tetrameridae	Tetramerinae	Tetrameres	Public	2979	920	2508	7302	28.44	71.56	21.7	6.7	18.3	53.3	-0.489	0.528	2373	740	1604	5607	10336	75.39	22.96	7.16	15.52	54.25	30.15	69.85	0.525	-0.555	NA	NA	NA	NA	1657
NC_016127.1:Heliconema_longissimum	Animal parasite	Fish	yes	Amphimictic	13611	12	cox1:nad6:cytb:cox3:nad4l:nad1:atp6:cox2:nad3:nad5:nad2:nad4		Chromadorea	Chromadoria	Rhabditida	Spirurina	Spiruromorpha	Physalopteroidea	Physalopteridae	unknown_subfamily	Heliconema	Public	1925	918	3569	7198	20.89	79.11	14.1	6.7	26.2	52.9	-0.337	0.354	1520	756	2438	5551	10277	75.51	14.79	7.36	23.72	54.01	22.17	77.83	0.336	-0.39	NA	NA	NA	NA	1594
NC_026687.1:Gongylonema_pulchrum	Animal parasite	TerrestrialMammal	yes	Amphimictic	13799	12	cox1:nad6:cytb:cox3:nad4l:nad1:atp6:cox2:nad3:nad5:nad2:nad4		Chromadorea	Chromadoria	Rhabditida	Spirurina	Spiruromorpha	Spiruroidea	Gongylonematidae	unknown_subfamily	Gongylonema	Public	2403	916	3073	7406	24.05	75.95	17.4	6.6	22.3	53.7	-0.413	0.448	1886	724	2045	5586	10253	74.3	18.39	7.06	19.95	54.48	25.49	74.51	0.445	-0.464	NA	NA	NA	NA	1654
NC_021135.1:Spirocerca_lupi	Animal parasite	TerrestrialMammal	yes	Amphimictic	13781	12	cox1:nad6:cytb:cox3:nad4l:nad1:atp6:cox2:nad3:nad5:nad2:nad4		Chromadorea	Chromadoria	Rhabditida	Spirurina	Spiruromorpha	Thelazioidea	Thelaziidae	unknown_subfamily	Spirocerca	Public	2674	946	3018	7142	26.27	73.73	19.4	6.9	21.9	51.8	-0.406	0.477	2141	755	1978	5536	10422	75.63	20.54	7.24	18.98	53.12	27.82	72.18	0.479	-0.474	NA	NA	NA	NA	1651
NC_018363.1:Thelazia_callipaeda	Animal parasite	TerrestrialMammal	yes	Amphimictic	13669	12	cox1:nad6:cytb:cox3:nad4l:nad1:atp6:cox2:nad3:nad5:nad2:nad4		Chromadorea	Chromadoria	Rhabditida	Spirurina	Spiruromorpha	Thelazioidea	Thelaziidae	unknown_subfamily	Thelazia	Public	2518	958	3060	7132	25.43	74.57	18.4	7	22.4	52.2	-0.4	0.449	2027	744	2063	5585	10431	76.31	19.43	7.13	19.78	53.54	26.6	73.4	0.463	-0.461	NA	NA	NA	NA	1648
MK559448: Acrobeloides_varius	Microbivore crusher	Terrestrial	NA	Parthenogenetic	17651	12			Chromadorea	Chromadoria	Rhabditida	Tylenchina	Cephalobomorpha	Cephaloboidea	Cephalobidae	unknown_subfamily	Acrobeloides	Public	2569	1552	5458	8071	23.35	76.65	14.55	8.79	30.92	45.73	-0.193	0.247	1508	897	2946	4843	10206	57.82	14.78	8.79	28.87	47.45	23.59	76.41	0.254	-0.244	NA	NA	NA	NA	1576
Pseudacrobeles_variabilis	Microbivore crusher	Terrestrial	NA	Amphimictic	18119	12	cox1:nd1:atp6:cytb:cox3:nd4:nd2:nd3:nd6:nd4l:cox2		Chromadorea	Chromadoria	Rhabditida	Tylenchina	Cephalobomorpha	Cephaloboidea	Cephalobidae	unknown_subfamily	Pseudacrobeles	Generated	2883	1608	5402	8226	24.79	75.21	15.91	8.87	29.81	45.4	-0.207	0.284	1588	847	2746	4875	10068	55.57	15.77	8.41	27.27	48.42	24.21	75.79	0.304	-0.279	NA	NA	NA	NA	1555
nema28_Halicephalobus_sp.	Microbivore crusher	Terrestrial	NA	NA	13398	12			Chromadorea	Chromadoria	Rhabditida	Tylenchina	Panagrolaimomorpha	Panagrolaimoidea	Panagrolaimidae	unknown_subfamily	Halicephalobus	Public	5915	4127	3987	6359	49.25	50.75	44.15	30.8	29.76	47.46	-0.229	0.178	1254	827	2390	4222	8705	64.97	14.41	9.5	27.46	48.5	23.94	76.06	0.205	-0.277	NA	NA	NA	NA	1472
nema53_Panagrellus_redivivus	Microbivore sucker	Terrestrial	NA	Amphimictic	14030	12	cox1_1:cox2:rrnl:nad3:nad5:nad6:nad4l:rrns:nad1:atp6:nad2:cob:cox3:nad4:cox1_0		Chromadorea	Chromadoria	Rhabditida	Tylenchina	Panagrolaimomorpha	Panagrolaimoidea	Panagrolaimidae	unknown_subfamily	Panagrellus	Public	1583	935	4642	6870	17.95	82.05	11.28	6.66	33.09	48.97	-0.194	0.257	903	523	2443	4062	7943	56.61	11.37	6.58	30.76	51.14	17.98	82.02	0.266	-0.249	NA	NA	NA	NA	455
nema52_Panagrolaimus_rigidus	Microbivore sucker	Terrestrial	NA	NA	14413	12			Chromadorea	Chromadoria	Rhabditida	Tylenchina	Panagrolaimomorpha	Panagrolaimoidea	Panagrolaimidae	unknown_subfamily	Panagrolaimus	Public	8190	6121	4123	7094	56.06	43.94	56.82	42.47	28.61	49.22	-0.265	0.145	1439	803	2527	4895	9676	67.13	14.87	8.3	26.12	50.59	23.2	76.8	0.284	-0.319	NA	NA	NA	NA	1472
nema71_Steinernema_khungi	Microbivore sucker	Insect	NA	Amphimictic	14195	12	cox1:nad4:cox3:cob:nad2:atp6:nad1:nad4l:nad6:nad5:nad3:cox2		Chromadorea	Chromadoria	Rhabditida	Tylenchina	Panagrolaimomorpha	Strongyloidoidea	Steinernematidae	unknown_subfamily	Steinernema	Public	1333	2120	6838	3904	24.33	75.67	9.39	14.93	48.17	27.5	0.273	-0.228	1405	902	2107	4433	8859	62.41	15.86	10.18	23.78	50.04	26.08	73.92	0.218	-0.356	NA	NA	NA	NA	1444
nema72_Steinernema_diaprepesi	Microbivore sucker	Insect	NA	Amphimictic	13990	12	cox1:cox2:rrnl_1:rrnl_0:nad3:nad5:nad6_1:nad6_0:nad4l:nad1:atp6:nad2:cob:cox3:nad4		Chromadorea	Chromadoria	Rhabditida	Tylenchina	Panagrolaimomorpha	Strongyloidoidea	Steinernematidae	unknown_subfamily	Steinernema	Public	2100	1325	3652	6913	24.48	75.52	15.01	9.47	26.1	49.41	-0.309	0.226	1433	925	2135	4660	9165	65.51	15.64	10.09	23.3	50.85	25.76	74.24	0.215	-0.372	NA	NA	NA	NA	1469
nema58A_Steinernema_riobravis	Microbivore sucker	Insect	NA	Amphimictic	13701	12	cox1:cox2:rrnl_1:rrnl_0:nad3:nad5:nad6:nad4l:nad1:atp6:nad2:cob:cox3:nad4		Chromadorea	Chromadoria	Rhabditida	Tylenchina	Panagrolaimomorpha	Strongyloidoidea	Steinernematidae	unknown_subfamily	Steinernema	Public	2502	1695	3113	6391	30.63	69.37	18.26	12.37	22.72	46.65	-0.345	0.192	1716	1184	1770	4147	8829	64.44	19.44	13.41	20.05	46.97	32.89	67.11	0.183	-0.402	NA	NA	NA	NA	1016
nema58B_Steinernema_riobravis	Microbivore sucker	Insect	NA	Amphimictic	13701	12	cox1:cox2:rrnl_1:rrnl_0:nad3:nad5:nad6:nad4l:nad1:atp6:nad2:cob:cox3:nad4		Chromadorea	Chromadoria	Rhabditida	Tylenchina	Panagrolaimomorpha	Strongyloidoidea	Steinernematidae	unknown_subfamily	Steinernema	Public	2502	1695	3113	6391	30.63	69.37	18.26	12.37	22.72	46.65	-0.345	0.192	1819	1268	1862	4324	9285	67.77	19.59	13.66	20.05	46.57	33.29	66.71	0.178	-0.398	NA	NA	NA	NA	1472
Steinernema_glaceri	Animal parasite	Insect	NA	NA	13653	12			Chromadorea	Chromadoria	Rhabditida	Tylenchina	Panagrolaimomorpha	Strongyloidoidea	Steinernematidae	unknown_subfamily	Steinernema	Generated	2021	1262	3719	6649	24.05	75.95	14.8	9.24	27.24	48.7	-0.283	0.231	1537	952	2522	5123	10146	74.31	15.15	9.38	24.86	50.49	24.56	75.44	0.235	-0.34	NA	NA	NA	NA	1510
AY591323: Steinernema_carpocapsa	Microbivore sucker	Insect	NA	Amphimictic	13926	12			Chromadorea	Chromadoria	Rhabditida	Tylenchina	Panagrolaimomorpha	Strongyloidoidea	Steinernematidae	unknown_subfamily	Steinernema	Public	2004	1292	3554	7074	23.67	76.33	14.39	9.28	25.52	50.8	-0.331	0.216	1490	973	2382	5428	10286	73.86	14.49	9.46	23.16	52.77	23.98	76.02	0.21	-0.39	NA	NA	NA	NA	1576
NC_005941: Steinernema_carpocapsa	Microbivore sucker	Insect	NA	Amphimictic	13926	12	nad6:nad4l:nad1:atp6:nad2:cytb:cox3:nad4:cox1:cox2:nad3:nad5		Chromadorea	Chromadoria	Rhabditida	Tylenchina	Panagrolaimomorpha	Strongyloidoidea	Steinernematidae	unknown_subfamily	Steinernema	Public	2004	1292	3554	7074	23.67	76.33	14.39	9.28	25.52	50.8	-0.331	0.216	1490	973	2382	5428	10286	73.86	14.49	9.46	23.16	52.77	23.98	76.02	0.21	-0.39	NA	NA	NA	NA	1576
MG875343: Steinernema_carpocapsa	Microbivore sucker	Insect	NA	Amphimictic	13925	12			Chromadorea	Chromadoria	Rhabditida	Tylenchina	Panagrolaimomorpha	Strongyloidoidea	Steinernematidae	unknown_subfamily	Steinernema	Public	2004	1289	3562	7069	23.65	76.35	14.39	9.26	25.58	50.76	-0.33	0.217	1486	966	2405	5452	10321	74.12	14.4	9.36	23.3	52.82	23.79	76.21	0.212	-0.388	NA	NA	NA	NA	1612
MG970364: Steinernema_abbasi	Microbivore sucker	Insect	NA	Amphimictic	13925	12			Chromadorea	Chromadoria	Rhabditida	Tylenchina	Panagrolaimomorpha	Strongyloidoidea	Steinernematidae	unknown_subfamily	Steinernema	Public	2003	1289	3560	7072	23.64	76.36	14.38	9.26	25.57	50.79	-0.33	0.217	1487	966	2403	5462	10330	74.18	14.39	9.35	23.26	52.88	23.77	76.23	0.212	-0.389	NA	NA	NA	NA	1612
NC_039926: Steinernema_abbasi	Microbivore sucker	Insect	NA	Amphimictic	13925	12	nad1:atp6:nad2:cytb:cox3:nad4:cox1:cox2:nad3:nad5:nad6:nad4l		Chromadorea	Chromadoria	Rhabditida	Tylenchina	Panagrolaimomorpha	Strongyloidoidea	Steinernematidae	unknown_subfamily	Steinernema	Public	2003	1289	3560	7072	23.64	76.36	14.38	9.26	25.57	50.79	-0.33	0.217	1486	966	2394	5445	10303	73.99	14.42	9.38	23.24	52.85	23.83	76.17	0.212	-0.389	NA	NA	NA	NA	1585
MH104863: Steinernema_carpocapsae	Microbivore sucker	Insect	NA	Amphimictic	13925	12			Chromadorea	Chromadoria	Rhabditida	Tylenchina	Panagrolaimomorpha	Strongyloidoidea	Steinernematidae	unknown_subfamily	Steinernema	Public	2003	1289	3559	7073	23.64	76.36	14.38	9.26	25.56	50.79	-0.331	0.217	1486	966	2402	5461	10327	74.16	14.39	9.35	23.26	52.88	23.77	76.23	0.212	-0.389	NA	NA	NA	NA	1612
NC_028623: Strongyloides_ratti	Animal parasite	Mammal	NA	Amphimictic	16610	12	nad1:cox2:cox1:cytb:nad4l:nad6:nad4:cox3:atp6:nad2:nad5:nad3		Chromadorea	Chromadoria	Rhabditida	Tylenchina	Panagrolaimomorpha	Strongyloidoidea	Strongyloididae	unknown_subfamily	Strongyloides	Public	2720	1186	3429	9274	23.52	76.48	16.38	7.14	20.64	55.83	-0.46	0.393	1787	738	1713	5984	10234	61.61	17.46	7.21	16.74	58.47	24.7	75.3	0.415	-0.555	NA	NA	NA	NA	1549
NC_028229: Strongyloides_venezuelensis	Animal parasite	Mammal	NA	Amphimictic	15957	12	nad5:nad4:cytb:atp6:nad1:cox3:cox1:cox2:nad3:nad4l:nad6:nad2		Chromadorea	Chromadoria	Rhabditida	Tylenchina	Panagrolaimomorpha	Strongyloidoidea	Strongyloididae	unknown_subfamily	Strongyloides	Public	2843	1455	3877	7781	26.94	73.06	17.82	9.12	24.3	48.76	-0.335	0.323	1789	881	2185	5391	10258	64.29	17.44	8.59	21.3	52.55	26.06	73.94	0.34	-0.423	NA	NA	NA	NA	1561
NC_028624: Strongyloides_stercoralis	Animal parasite	Mammal	NA	Amphimictic	13752	12	nad1:cytb:cox2:nad6:cox1:nad4l:nad5:nad4:cox3:atp6:nad2:nad3		Chromadorea	Chromadoria	Rhabditida	Tylenchina	Panagrolaimomorpha	Strongyloidoidea	Strongyloididae	unknown_subfamily	Strongyloides	Public	2054	1116	2833	7748	23.05	76.95	14.94	8.12	20.6	56.34	-0.465	0.296	1536	820	1752	6098	10218	74.3	15.03	8.03	17.15	59.68	23.08	76.92	0.304	-0.554	NA	NA	NA	NA	1543
nema4B_Aphelenchoides_besseyi	Plant parasite	Terrestrial	NA	Amphimictic	13167	12	cox1:cox2:rrnl_0:rrnl_1:nad3:nad5:nad6:nad4l:rrns_1:rrns_0:nad1:atp6:nad2:cob:cox3:nad4		Chromadorea	Chromadoria	Rhabditida	Tylenchina	Tylenchomorpha	Aphelenchoidea	Aphelenchoididae	unknown_subfamily	Aphelenchoides	Public	1764	1040	3799	6511	21.38	78.62	13.4	7.9	28.85	49.45	-0.263	0.258	1404	841	2353	4682	9292	70.57	15.11	9.05	25.32	50.39	24.19	75.81	0.251	-0.331	NA	NA	NA	NA	1494
NC_025291: Aphelenchoides_besseyi	Plant parasite	Terrestrial	NA	Amphimictic	16217	12	cox1:cox2:nad3:nad5:nad6:nad4l:nad1:atp6:nad2:cytb:cox3:nad4		Chromadorea	Chromadoria	Rhabditida	Tylenchina	Tylenchomorpha	Aphelenchoidea	Aphelenchoididae	unknown_subfamily	Aphelenchoides	Public	1913	1329	4610	8364	19.99	80.01	11.8	8.2	28.43	51.58	-0.289	0.18	1458	966	2278	5423	10137	62.51	14.38	9.53	22.47	53.5	23.94	76.06	0.203	-0.408	NA	NA	NA	NA	1576
NC_061210: Aphelenchoides_medicagus	Plant parasite	Terrestrial	NA	NA	14412	12	cox1:cox2:nad3:nad5:nad6:nad4l:nad1:atp6:nad2:cytb:cox3:nad4		Chromadorea	Chromadoria	Rhabditida	Tylenchina	Tylenchomorpha	Aphelenchoidea	Aphelenchoididae	unknown_subfamily	Aphelenchoides	Public	1815	1063	4143	7390	19.97	80.03	12.59	7.38	28.75	51.28	-0.282	0.261	1420	843	2462	5447	10184	70.66	13.94	8.28	24.18	53.49	22.25	77.75	0.255	-0.377	NA	NA	NA	NA	1582
KM192362: Aphelenchus_avenae	Microbivore piercer	Terrestrial	NA	Amphimictic	14319	12			Chromadorea	Chromadoria	Rhabditida	Tylenchina	Tylenchomorpha	Aphelenchoidea	Aphelenchoididae	unknown_subfamily	Aphelenchus	Public	2156	903	4317	6942	21.36	78.64	15.06	6.31	30.15	48.48	-0.233	0.41	1572	672	2805	5175	10236	71.49	15.36	6.57	27.4	50.56	21.95	78.05	0.401	-0.297	NA	NA	NA	NA	1544
nema12B_Bursaphelenchus_gerbarae	NA	Terrestrial	NA	NA	14547	12			Chromadorea	Chromadoria	Rhabditida	Tylenchina	Tylenchomorpha	Aphelenchoidea	Aphelenchoididae	unknown_subfamily	Bursaphelenchus	Public	1204	1457	6435	5451	18.29	81.71	8.28	10.02	44.24	37.47	0.083	-0.095	985	571	2224	3931	7723	53.09	12.75	7.39	28.8	50.9	20.18	79.82	0.266	-0.277	NA	NA	NA	NA	1432
nema12A_Bursaphelenchus_gerbarae	NA	Terrestrial	NA	NA	14179	12			Chromadorea	Chromadoria	Rhabditida	Tylenchina	Tylenchomorpha	Aphelenchoidea	Aphelenchoididae	unknown_subfamily	Bursaphelenchus	Public	1056	1130	6467	5526	15.42	84.58	7.45	7.97	45.61	38.97	0.078	-0.034	899	525	2121	3598	7155	50.46	12.56	7.34	29.64	50.29	19.94	80.06	0.263	-0.258	NA	NA	NA	NA	1432
nema19_Bursaphelenchus_seani	Microbivore piercer	Terrestrial	NA	Amphimictic	14117	12	cox1:cox2:rrnl_0:rrnl_1:rrnl_2:nad3:nad5_0:nad5_1-a:nad5_1-b:nad6:nad4l:rrns:nad1:atp6:nad2:cob:cox3:nad4		Chromadorea	Chromadoria	Rhabditida	Tylenchina	Tylenchomorpha	Aphelenchoidea	Aphelenchoididae	unknown_subfamily	Bursaphelenchus	Public	1517	861	4465	7274	16.84	83.16	10.75	6.1	31.63	51.53	-0.239	0.276	941	552	2329	4176	8010	56.74	11.75	6.89	29.08	52.13	18.67	81.33	0.261	-0.284	NA	NA	NA	NA	1493
Bursaphelenchus_fungivorus_nema11r	Microbivore piercer	Terrestrial	NA	Amphimictic	14043	12	cox1:nad4:cox3:cob:nad2:atp6:nad1:nad4l:nad6:nad5:nad3:cox2		Chromadorea	Chromadoria	Rhabditida	Tylenchina	Tylenchomorpha	Aphelenchoidea	Aphelenchoididae	unknown_subfamily	Bursaphelenchus	Public	872	1583	7095	4493	17.48	82.52	6.21	11.27	50.52	31.99	0.225	-0.29	1036	561	2461	4518	8588	61.16	12.06	6.53	28.66	52.61	18.62	81.38	0.297	-0.295	NA	NA	NA	NA	1493
nema10B_Bursaphelenchus_fraudulentus	Microbivore piercer	Terrestrial	NA	Amphimictic	13864	12	cox1:nad4:cox3:cob:nad2:atp6:nad1-b:nad1-a:nad4l:nad6:nad5:nad3:cox2		Chromadorea	Chromadoria	Rhabditida	Tylenchina	Tylenchomorpha	Aphelenchoidea	Aphelenchoididae	unknown_subfamily	Bursaphelenchus	Public	742	1479	7416	4227	16.02	83.98	5.35	10.67	53.49	30.49	0.274	-0.332	1086	573	2301	4479	8451	60.96	12.85	6.78	27.23	53	19.66	80.34	0.309	-0.321	NA	NA	NA	NA	1423
nema16B_Bursaphelenchus_mucronatus	Plant parasite	Terrestrial	NA	Amphimictic	13826	12	cox1:cox2:rrnl_0:rrnl_1:nad3:nad5:nad6:nad4l:rrns:nad1:atp6:nad2:cob:cox3:nad4		Chromadorea	Chromadoria	Rhabditida	Tylenchina	Tylenchomorpha	Aphelenchoidea	Aphelenchoididae	unknown_subfamily	Bursaphelenchus	Public	775	1577	7281	4146	17.07	82.93	5.61	11.41	52.66	29.99	0.274	-0.341	1221	627	2539	5087	9486	68.61	12.87	6.61	26.77	53.63	19.51	80.49	0.321	-0.334	NA	NA	NA	NA	1494
nema20_Bursaphelenchus_seani	Microbivore piercer	Terrestrial	NA	Amphimictic	13812	12	cox1:cox2:rrnl_0:rrnl_1:rrnl_2:nad3:nad5:nad6:nad4l:rrns:nad1:atp6:nad2:cob:cox3:nad4		Chromadorea	Chromadoria	Rhabditida	Tylenchina	Tylenchomorpha	Aphelenchoidea	Aphelenchoididae	unknown_subfamily	Bursaphelenchus	Public	1523	846	4338	7105	17.15	82.85	11.03	6.13	31.41	51.44	-0.242	0.286	1112	620	2650	4987	9381	67.92	11.85	6.61	28.25	53.16	18.49	81.51	0.284	-0.306	NA	NA	NA	NA	1493
nema7_Bursaphelenchus_abruptus	Microbivore piercer	Arthropod	NA	Amphimictic	13781	12	cox1:cox2:rrnl_0:rrnl_1:rrnl_2:nad3:nad5:nad6:nad4l:rrns:nad1:atp6:nad2:cob:cox3:nad4		Chromadorea	Chromadoria	Rhabditida	Tylenchina	Tylenchomorpha	Aphelenchoidea	Aphelenchoididae	unknown_subfamily	Bursaphelenchus	Public	1478	801	4365	7137	16.54	83.46	10.72	5.81	31.67	51.79	-0.241	0.297	974	560	2441	4370	8357	60.64	11.65	6.7	29.21	52.29	18.38	81.62	0.27	-0.283	NA	NA	NA	NA	1493
nema18A_Bursaphelenchus_platzeri	Microbivore piercer	Terrestrial	NA	Amphimictic	13747	12	cox1:cox2:rrnl_0:rrnl_1:rrnl_2:nad3_0:nad3_1:nad5:nad6-a:nad6-b:nad4l:rrns:nad1:atp6:nad2:cob:cox3:nad4		Chromadorea	Chromadoria	Rhabditida	Tylenchina	Tylenchomorpha	Aphelenchoidea	Aphelenchoididae	unknown_subfamily	Bursaphelenchus	Public	1516	830	4341	7060	17.07	82.93	11.03	6.04	31.58	51.36	-0.238	0.292	1119	638	2567	4699	9035	65.72	12.39	7.06	28.41	52.01	19.47	80.53	0.274	-0.293	NA	NA	NA	NA	1494
Bursaphelenchus_sexdentati_nema23r	Plant parasite	Terrestrial	NA	Amphimictic	13507	12	cox1:nad4_0-b:nad4_0-a:nad4_1:cox3:cob:nad2:atp6:nad1:nad4l_1:nad4l_0:nad6-b:nad6-a:nad5:nad3:cox2		Chromadorea	Chromadoria	Rhabditida	Tylenchina	Tylenchomorpha	Aphelenchoidea	Aphelenchoididae	unknown_subfamily	Bursaphelenchus	Public	752	1483	7139	4133	16.55	83.45	5.57	10.98	52.85	30.6	0.267	-0.327	991	518	2309	4437	8267	61.21	11.99	6.27	27.93	53.67	18.28	81.72	0.313	-0.315	NA	NA	NA	NA	1493
nema24A_Bursaphelenchus_tusciae	NA	Terrestrial	NA	Amphimictic	13406	12			Chromadorea	Chromadoria	Rhabditida	Tylenchina	Tylenchomorpha	Aphelenchoidea	Aphelenchoididae	unknown_subfamily	Bursaphelenchus	Public	1282	1304	5389	5202	19.63	80.37	9.56	9.73	40.2	38.8	0.018	-0.009	742	763	2888	2777	7182	53.57	10.33	10.62	40.21	38.67	20.99	79.01	-0.014	0.02	NA	NA	NA	NA	1493
Bursaphelenchus_hellenicus_nema13r	Plant parasite	Terrestrial	NA	Amphimictic	13347	12	cox1:nad4:cox3:cob:nad2:atp6:nad1:nad4l:nad6-b:nad6-a:nad5:nad3:cox2		Chromadorea	Chromadoria	Rhabditida	Tylenchina	Tylenchomorpha	Aphelenchoidea	Aphelenchoididae	unknown_subfamily	Bursaphelenchus	Public	1129	2151	6320	3747	24.57	75.43	8.46	16.12	47.35	28.07	0.256	-0.312	1513	759	2115	4178	8577	64.26	17.64	8.85	24.66	48.71	26.53	73.47	0.332	-0.328	NA	NA	NA	NA	1493
nema14A_Bursaphelenchus_hofmanni	NA	Terrestrial	NA	NA	13120	12			Chromadorea	Chromadoria	Rhabditida	Tylenchina	Tylenchomorpha	Aphelenchoidea	Aphelenchoididae	unknown_subfamily	Bursaphelenchus	Public	1672	952	3930	6566	20	80	12.74	7.26	29.95	50.05	-0.251	0.274	1168	680	2358	4317	8535	65.05	13.68	7.97	27.63	50.58	21.68	78.32	0.264	-0.293	NA	NA	NA	NA	1530
NC_023208: Bursaphelenchus_xylophilus	Plant parasite	Terrestrial	NA	Amphimictic	14779	12	cox1:cox2:nad3:nad5:nad6:nad4l:nad1:atp6:nad2:cytb:cox3:nad4		Chromadorea	Chromadoria	Rhabditida	Tylenchina	Tylenchomorpha	Aphelenchoidea	Aphelenchoididae	unknown_subfamily	Bursaphelenchus	Public	1645	799	4694	7640	16.54	83.46	11.13	5.41	31.76	51.69	-0.239	0.346	1346	644	2776	5448	10226	69.19	13.16	6.3	27.15	53.28	19.48	80.52	0.353	-0.325	NA	NA	NA	NA	1564
NC_021120: Bursaphelenchus_mucronatus	Plant parasite	Terrestrial	NA	Amphimictic	14584	12	cox1:cox2:nad3:nad5:nad6:nad4l:nad1:atp6:nad2:cytb:cox3:nad4		Chromadorea	Chromadoria	Rhabditida	Tylenchina	Tylenchomorpha	Aphelenchoidea	Aphelenchoididae	unknown_subfamily	Bursaphelenchus	Public	1414	731	4766	7672	14.71	85.29	9.7	5.01	32.68	52.61	-0.234	0.318	1142	604	2887	5589	10234	70.17	11.16	5.9	28.21	54.61	17.08	82.92	0.308	-0.319	NA	NA	NA	NA	1564
JQ514067: Bursaphelenchus_xylophilus	Plant parasite	Terrestrial	NA	Amphimictic	12946	12			Chromadorea	Chromadoria	Rhabditida	Tylenchina	Tylenchomorpha	Aphelenchoidea	Aphelenchoididae	unknown_subfamily	Bursaphelenchus	Public	1623	757	3858	6707	18.39	81.61	12.54	5.85	29.8	51.81	-0.27	0.364	1340	639	2760	5388	10139	78.32	13.22	6.3	27.22	53.14	19.54	80.46	0.354	-0.323	NA	NA	NA	NA	1501
JQ514068: Bursaphelenchus_xylophilus	Plant parasite	Terrestrial	NA	Amphimictic	12946	12			Chromadorea	Chromadoria	Rhabditida	Tylenchina	Tylenchomorpha	Aphelenchoidea	Aphelenchoididae	unknown_subfamily	Bursaphelenchus	Public	1623	757	3858	6707	18.39	81.61	12.54	5.85	29.8	51.81	-0.27	0.364	1340	639	2760	5388	10139	78.32	13.22	6.3	27.22	53.14	19.54	80.46	0.354	-0.323	NA	NA	NA	NA	1501
Pseudaphelenchus_paraguangdaugonsis	NA	Terrestrial	NA	Amphimictic	13341	12	cox1:cox2:nd3:nd5:nd6:nd4:nd1:atp6:nd2:cob:cox3:nd4		Chromadorea	Chromadoria	Rhabditida	Tylenchina	Tylenchomorpha	Aphelenchoidea	Aphelenchoididae	unknown_subfamily	Pseudaphelenchus	Generated	2344	1501	3201	6283	28.85	71.15	17.57	11.25	23.99	47.1	-0.325	0.219	1792	1121	1969	4478	9378	70.29	19.11	11.95	21	47.75	31.12	68.88	0.23	-0.389	NA	NA	NA	NA	1414
Pseudaphelenchus_guangdangresis	NA	Terrestrial	NA	Amphimictic	13090	12	cox1:cox2:nd3:nd5:nd6:nd4:nd1:atp6:nd2:cytb:cox3:nd4		Chromadorea	Chromadoria	Rhabditida	Tylenchina	Tylenchomorpha	Aphelenchoidea	Aphelenchoididae	unknown_subfamily	Pseudaphelenchus	Generated	2207	1240	3169	6474	26.33	73.67	16.86	9.47	24.21	49.46	-0.343	0.281	1739	963	2110	4842	9666	73.84	17.99	9.96	21.83	50.09	27.99	72.01	0.287	-0.393	NA	NA	NA	NA	1540
KU726971: Globodera_ellingtonae	Plant parasite	Terrestrial	NA	NA	17758	12			Chromadorea	Chromadoria	Rhabditida	Tylenchina	Tylenchomorpha	Tylenchoidea	Heterorhabditidae	Heteroderinae	Globodera	Public	3872	2049	3557	8279	33.34	66.66	21.8	11.54	20.03	46.62	-0.399	0.308	1646	831	1513	4513	8515	47.95	19.33	9.76	17.77	53	29.13	70.87	0.329	-0.498	NA	NA	NA	NA	1510
HM640930: Heterodera_glycines	Plant parasite	Terrestrial	NA	Amphimictic	14916	12			Chromadorea	Chromadoria	Rhabditida	Tylenchina	Tylenchomorpha	Tylenchoidea	Heterorhabditidae	Heteroderinae	Heterodera	Public	1547	1035	3609	8718	17.32	82.68	10.37	6.94	24.2	58.45	-0.414	0.198	996	744	2045	6118	9921	66.51	10.04	7.5	20.61	61.67	17.57	82.43	0.145	-0.499	NA	NA	NA	NA	1525
Hoplolaimus_columbus	Plant parasite	Terrestrial	NA	NA	25228	12	cox1:atp6:nad5:nad2:cox3:nad4:cytb:nad6:nad4l:nad1:cox2:nad3		Chromadorea	Chromadoria	Rhabditida	Tylenchina	Tylenchomorpha	Tylenchoidea	Hoplolaimidae	Hoplolaiminae	Hoplolaimus	Public	4281	2132	7179	11634	25.42	74.58	16.97	8.45	28.46	46.12	-0.237	0.335	1565	693	2712	5210	10193	40.4	15.35	6.8	26.61	51.11	22.18	77.82	0.386	-0.315	NA	NA	NA	NA	1537
Rotylenchus_zhongshanensis	Plant parasite	Terrestrial	NA	Amphimictic	20112	12	cox1:atp6:nd4l:nd5:cox2:nd3:nd2:cox3:nd4:cytb:nd6:nd1		Chromadorea	Chromadoria	Rhabditida	Tylenchina	Tylenchomorpha	Tylenchoidea	Hoplolaimidae	Rotylenchulinae	Rotylenchus	Generated	2406	1162	6124	10318	17.83	82.17	11.96	5.78	30.45	51.3	-0.255	0.349	1178	607	2543	5532	9885	49.15	11.92	6.14	25.73	55.96	18.1	81.9	0.32	-0.37	NA	NA	NA	NA	1585
MZ3334341: Rotylenchus_goodeyi	Plant parasite	Terrestrial	NA	Amphimictic	23116	12			Chromadorea	Chromadoria	Rhabditida	Tylenchina	Tylenchomorpha	Tylenchoidea	Hoplolaimidae	Rotylenchulinae	Rotylenchus	Public	3683	1765	6411	11257	23.57	76.43	15.93	7.64	27.73	48.7	-0.274	0.352	1372	589	2333	4799	9105	39.39	15.07	6.47	25.62	52.71	21.57	78.43	0.399	-0.346	NA	NA	NA	NA	1423
MZ359281: Meloidogyne_exigua	Plant parasite	Terrestrial	NA	Parthenogenetic	20975	12			Chromadorea	Chromadoria	Rhabditida	Tylenchina	Tylenchomorpha	Tylenchoidea	Meloidogynidae	Meloidogyninae	Meloidogyne	Public	1838	887	6809	11412	13.01	86.99	8.76	4.23	32.46	54.41	-0.253	0.349	901	399	2704	5669	9685	46.17	9.3	4.12	27.92	58.53	13.44	86.56	0.386	-0.354	NA	NA	NA	NA	1519
NC_056772: Meloidogyne_graminicola	Plant parasite	Terrestrial	NA	Amphimictic	19590	12	cox1:nad1:nad2:cox3:nad6:nad4l:cox2:nad3:cytb:nad4:atp6:nad5		Chromadorea	Chromadoria	Rhabditida	Tylenchina	Tylenchomorpha	Tylenchoidea	Meloidogynidae	Meloidogyninae	Meloidogyne	Public	2130	1101	6137	10221	16.49	83.51	10.87	5.62	31.33	52.17	-0.25	0.318	1147	495	2730	5507	9891	50.49	11.6	5	27.6	55.68	16.62	83.38	0.397	-0.337	NA	NA	NA	NA	1555
NC_026556: Meloidogyne_javanica	Plant parasite	Terrestrial	NA	Parthenogenetic	18292	12	cox1:nad1:nad2:cox3:nad6:nad4l:cox2:nad3:cytb:nad4:atp6:nad5		Chromadorea	Chromadoria	Rhabditida	Tylenchina	Tylenchomorpha	Tylenchoidea	Meloidogynidae	Meloidogyninae	Meloidogyne	Public	2096	947	6120	9128	16.64	83.36	11.46	5.18	33.46	49.9	-0.197	0.378	1131	443	2948	5272	9806	53.61	11.53	4.52	30.06	53.76	16.07	83.93	0.437	-0.283	NA	NA	NA	NA	1523
KJ476150: Meloidogyne_chitwoodi	Plant parasite	Terrestrial	NA	Parthenogenetic	18202	12			Chromadorea	Chromadoria	Rhabditida	Tylenchina	Tylenchomorpha	Tylenchoidea	Meloidogynidae	Meloidogyninae	Meloidogyne	Public	2065	776	5521	9839	15.61	84.39	11.34	4.26	30.33	54.05	-0.281	0.454	1275	415	2370	5714	9786	53.76	13.03	4.24	24.22	58.39	17.29	82.71	0.509	-0.414	NA	NA	NA	NA	1522
NC_024097: Meloidogyne_incognita	Plant parasite	Terrestrial	NA	Parthenogenetic	17663	12	cox1:nad1:nad2:cox3:nad6:nad4l:cox2:nad3:cytb:nad4:atp6:nad5		Chromadorea	Chromadoria	Rhabditida	Tylenchina	Tylenchomorpha	Tylenchoidea	Meloidogynidae	Meloidogyninae	Meloidogyne	Public	2025	908	5925	8804	16.61	83.39	11.46	5.14	33.54	49.84	-0.195	0.381	1131	444	2946	5273	9806	55.52	11.53	4.53	30.04	53.77	16.08	83.92	0.436	-0.283	NA	NA	NA	NA	1523
NC_026554: Meloidogyne_arenaria	Plant parasite	Terrestrial	NA	Parthenogenetic	17581	12	cox1:nad1:nad2:cox3:nad6:nad4l:cox2:nad3:cytb:nad4:atp6:nad5		Chromadorea	Chromadoria	Rhabditida	Tylenchina	Tylenchomorpha	Tylenchoidea	Meloidogynidae	Meloidogyninae	Meloidogyne	Public	1999	916	5833	8832	16.58	83.42	11.37	5.21	33.18	50.24	-0.205	0.372	1129	444	2945	5273	9803	55.76	11.52	4.53	30.04	53.79	16.07	83.93	0.435	-0.283	NA	NA	NA	NA	1523
MK507908: Meloidogyne_oryzae	Plant parasite	Terrestrial	NA	Parthenogenetic	17067	12			Chromadorea	Chromadoria	Rhabditida	Tylenchina	Tylenchomorpha	Tylenchoidea	Meloidogynidae	Meloidogyninae	Meloidogyne	Public	1951	908	5317	8890	16.75	83.25	11.43	5.32	31.15	52.09	-0.251	0.365	1157	490	2660	5412	9731	57.02	11.89	5.04	27.34	55.62	16.95	83.05	0.405	-0.341	NA	NA	NA	NA	1514
NC_026555: Meloidogyne_enterolobii	Plant parasite	Terrestrial	NA	Parthenogenetic	17054	12	cox1:nad1:nad2:cox3:nad6:nad4l:cox2:nad3:cytb:nad4:atp6:nad5		Chromadorea	Chromadoria	Rhabditida	Tylenchina	Tylenchomorpha	Tylenchoidea	Meloidogynidae	Meloidogyninae	Meloidogyne	Public	1982	876	5654	8541	16.76	83.24	11.62	5.14	33.15	50.08	-0.203	0.387	1181	430	2913	5265	9801	57.47	12.05	4.39	29.72	53.72	16.46	83.54	0.466	-0.288	NA	NA	NA	NA	1523
Pratylenchus_scribneri	Plant parasite	Terrestrial	NA	Amphimictic	24194	12	cox1:nd4:nd4l:nd1:nd2:cox3:nd3:nd6:cytb:atp6:nd5:cox2		Chromadorea	Chromadoria	Rhabditida	Tylenchina	Tylenchomorpha	Tylenchoidea	Pratylenchidae	Pratylenchinae	Pratylenchus	Generated	4493	2526	6427	10687	29.08	70.92	18.57	10.44	26.56	44.17	-0.249	0.28	1864	935	2344	4791	9948	41.12	18.74	9.4	23.56	48.16	28.18	71.82	0.332	-0.343	NA	NA	NA	NA	1516
GQ332425: Pratylenchus_vulnus	Plant parasite	Terrestrial	NA	Amphimictic	21657	12			Chromadorea	Chromadoria	Rhabditida	Tylenchina	Tylenchomorpha	Tylenchoidea	Pratylenchidae	Pratylenchinae	Pratylenchus	Public	3537	2128	6882	9109	26.16	73.84	16.33	9.83	31.78	42.06	-0.139	0.249	1630	866	2691	4851	10050	46.41	16.22	8.62	26.78	48.27	24.87	75.13	0.306	-0.286	NA	NA	NA	NA	1534
FN313571: Radopholus_similis	Plant parasite	Terrestrial	NA	Amphimictic	16792	12			Chromadorea	Chromadoria	Rhabditida	Tylenchina	Tylenchomorpha	Tylenchoidea	Pratylenchidae	Rhadoholinae	Radopholus	Public	1708	743	5457	8883	14.6	85.4	10.17	4.42	32.5	52.9	-0.239	0.394	1085	462	3003	5578	10140	60.39	10.7	4.56	29.62	55.01	15.27	84.73	0.403	-0.3	NA	NA	NA	NA	1558
Trachactinolaimus_nanjingensis	Predator-piercer	Terrestrial or aquatic	NA	NA	13569	12	nd4:cox1:nd1:atp6:nd4l:nd3:cox2:nd2:cox3:nd5:nd6:cytb	cox1:nad1:atp6:nad4l:nad3:cox2:nad2:cox3:nad5:nad6:cytb:nad4	Enoplea	Dorylaimia	Dorylaimida	Dorylaimina	Dorylaimoidea	Actinolaimidae	unknown_subfamily	Trachactinolaimus	Trachactinolaimus	Generated	2285	2242	4283	4755	33.37	66.63	16.8	16.5	31.6	35.1	-0.052	0.009	1842	1529	2614	3977	9978	73.5	18.5	15.3	26.2	39.9	33.84	66.16	0.093	-0.207	9978	NA	NA	NA	1537
Paractinolaimus_indicus	Predator-piercer	Terrestrial or aquatic	NA	Parthenogenetic	12438	12	cox1:nd1:atp6:nd4l:nd4:cox2:nd2:cox3:nd5:nd6:cytb:nd4	cox1:nad1:atp6:nad4l:nad4:cox2:nad2:cox3:nad5:nad6:cytb:nad4	Enoplea	Dorylaimia	Dorylaimida	Dorylaimina	unknown_infraorder	Actinolaimoidea	Actinolaimidae	Paractinolaiminae	Paractinolaimus	Generated	1924	1908	4059	4545	30.81	69.19	15.5	15.3	32.6	36.5	-0.056	0.004	1755	1395	2704	4269	10137	81.5	17.3	13.8	26.7	42.2	31.12	68.88	0.114	-0.224	10137	NA	NA	NA	1573
Oxybelondira_paraperplexa	Omnivore-piercer	Terrestrial	NA	Amphimictic	12702	12	nd1:nd4l:nd3:cox2:nd2:cox1:nd6:atp6:nd5:nd4:cytb:cox3	cox1:nad6:atp6:nad5:nad4:cytb:cox3:nad1:nad4l:nad3:cox2:nad2	Enoplea	Dorylaimia	Dorylaimida	Dorylaimina	unknown_infraorder	Belondiroidea	Belondiridae	unknown_subfamily	Oxybelondira	Generated	1837	1569	4294	4996	26.83	73.17	14.5	12.4	33.8	39.4	-0.076	0.079	1622	1214	3181	4384	10420	82	15.6	11.7	30.6	42.1	27.27	72.73	0.144	-0.159	9657	NA	NA	NA	1561
Prodorylaimus_andrassyi	Omnivore-piercer	Terrestrial	NA	Amphimictic	15785	12	cox1:nd5:cytb:nd1:nd2:nd6:cox3:atp6:cox2:nd3:nd4l:nd4	cox1:nad5:cytb:nad1:nad2:nad6:cox3:atp6:cox2:nad3:nad4l:nad4	Enoplea	Dorylaimia	Dorylaimida	Dorylaimina	unknown_infraorder	Dorylaimoidea	Dorylaimidae	Laimydorinae	Prodorylaimus	Generated	2329	2438	5906	5108	30.21	69.79	14.8	15.4	37.4	32.4	0.072	-0.023	1714	1447	2821	4161	10155	64.3	16.9	14.3	27.8	41	31.16	68.84	0.084	-0.192	10155	NA	NA	NA	1576
Discolaimus_major	Predator-piercer	Terrestrial	NA	Amphimictic	12638	12	nd5:nd6:cox3:nd4:atp6:nd1:cytb:nd4l:nd3:cox2:nd2:cox1	cox1:nad5:nad6:cox3:nad4:atp6:nad1:cytb:nad4l:nad3:cox2:nad2	Enoplea	Dorylaimia	Dorylaimida	Dorylaimina	unknown_infraorder	Dorylaimoidea	Qudsianematidae	Discolaiminae	Discolaimus	Generated	2393	1924	3646	4654	34.22	65.78	19	15.2	28.9	36.9	-0.121	0.109	2010	1537	2596	3912	10088	79.8	20	15.3	25.8	38.9	35.28	64.72	0.133	-0.202	10088	NA	NA	NA	1519
Eudorylaimus_piceae	Omnivore-piercer	Terrestrial	NA	Parthenogenetic	15638	12	cox1:cox2:nd3:nd4l:nd4:nd1:atp6:cox3:nd6:nd2:nd5:cytb	cox1:cox2:nad3:nad4l:nad4:nad1:atp6:cox3:nad6:nad2:nad5:cytb	Enoplea	Dorylaimia	Dorylaimida	Dorylaimina	unknown_infraorder	Dorylaimoidea	Qudsianematidae	Qudsianematinae	Eudorylaimus	Generated	2346	2306	5437	5502	29.84	70.16	15	14.8	34.9	35.3	-0.006	0.009	1581	1246	2678	3721	9263	59.2	17.1	13.5	29	40.3	30.64	69.36	0.119	-0.163	9263	NA	NA	NA	1549
Longidorus_juglans	Plant parasite-external	Terrestrial	NA	Amphimictic	12992	12	nd2:cox1:cox2:cox3:nd4:atp6:nd3:nd4l:nd5:nd6:nd1:cytb	cox1:cox2:cox3:nad4:atp6:nad3:nad4l:nad5:nad6:nad1:cytb:nad2	Enoplea	Dorylaimia	Dorylaimida	Dorylaimina	unknown_infraorder	Longidoroidea	Longidoridae	unknown_subfamily	Longidorus	Generated	2084	2252	4484	4171	33.38	66.62	16	17.3	34.5	32.1	0.036	-0.039	1638	1422	2309	3559	8940	68.8	18.3	15.9	25.9	39.9	34.27	65.73	0.071	-0.213	8940	NA	NA	NA	1522
NC_033867.1:Longidorus_vineacola	Plant parasite-external	Terrestrial	NA	Amphimictic	13520	12	cox1:nad4:atp6:cox2:cox3:nad2:nad1:nad6:nad5:cytb:nad4l:nad3	cox1:nad4:atp6:cox2:cox3:nad2:nad1:nad6:nad5:cytb:nad4l:nad3	Enoplea	Dorylaimia	Dorylaimida	Dorylaimina	unknown_infraorder	Longidoroidea	Longidoridae	unknown_subfamily	Longidorus	Public	2365	2548	4280	4326	36.34	63.66	17.5	18.8	31.7	32	-0.005	-0.037	1893	1795	2854	3572	10126	74.9	18.7	17.7	28.2	35.3	36.46	63.54	0.027	-0.112	10126	NA	NA	NA	1549
NC_033868.1:Paralongidorus_litoralis	Plant parasite-external	Terrestrial	NA	Amphimictic	12764	12	nad1:cytb:nad4l:nad3:cox1:atp6:nad4:cox2:cox3:nad2:nad5:nad6	cox1:atp6:nad4:cox2:cox3:nad2:nad5:nad6:nad1:cytb:nad4l:nad3	Enoplea	Dorylaimia	Dorylaimida	Dorylaimina	unknown_infraorder	Longidoroidea	Longidoridae	unknown_subfamily	Paralongidorus	Public	2261	2346	4131	4025	36.1	63.9	17.7	18.4	32.4	31.5	0.013	-0.018	1971	1640	2712	3679	10014	78.5	19.7	16.4	27.1	36.8	36.1	63.9	0.092	-0.151	10014	NA	NA	NA	1540
NC_005928.1:Xiphinema_americanum	Plant parasite-external	Terrestrial	NA	Parthenogenetic	12627	12	atp6:nad4:nad2:cox2:nad3:nad4l:nad5:nad6:cox3:nad1:cox1:cytb	cox1:cytb:atp6:nad4:nad2:cox2:nad3:nad4l:nad5:nad6:cox3:nad1	Enoplea	Dorylaimia	Dorylaimida	Dorylaimina	unknown_infraorder	Longidoroidea	Longidoridae	unknown_subfamily	Xiphinema	Public	1956	2272	4618	3780	33.49	66.51	15.5	18	36.6	29.9	0.1	-0.075	1833	1534	2524	4213	10116	80.1	18.1	15.2	25	41.7	33.32	66.68	0.089	-0.251	10116	NA	NA	NA	1553
NC_033869.1:Xiphinema_rivesi	Plant parasite-external	Terrestrial	NA	Parthenogenetic	12625	12	nad4l:nad5:nad6:cox3:nad1:cox1:cytb:atp6:nad4:nad2:cox2:nad3	cox1:cytb:atp6:nad4:nad2:cox2:nad3:nad4l:nad5:nad6:cox3:nad1	Enoplea	Dorylaimia	Dorylaimida	Dorylaimina	unknown_infraorder	Longidoroidea	Longidoridae	unknown_subfamily	Xiphinema	Public	1829	2101	4716	3978	31.13	68.87	14.5	16.6	37.4	31.5	0.085	-0.069	1699	1395	2689	4333	10128	80.2	16.8	13.8	26.6	42.8	30.59	69.41	0.098	-0.234	10128	NA	NA	NA	1549
NC_033870.1:Xiphinema_pachtaicum	Plant parasite-external	Terrestrial	NA	Parthenogenetic	12490	12	atp6:nad4:cox3:nad1:cox1:nad4l:nad3:nad5:nad6:cox2:nad2:cytb	cox1:nad4l:nad3:nad5:nad6:cox2:nad2:cytb:atp6:nad4:cox3:nad1	Enoplea	Dorylaimia	Dorylaimida	Dorylaimina	unknown_infraorder	Longidoroidea	Longidoridae	unknown_subfamily	Xiphinema	Public	2193	1710	3676	4881	31.32	68.68	17.6	13.7	29.5	39.2	-0.141	0.124	1775	1325	2630	4162	9933	79.5	17.9	13.4	26.6	42.1	31.34	68.66	0.145	-0.226	9933	NA	NA	NA	1543
Aetholaimus_rotundicauda	Predator-piercer	Terrestrial	NA	Parthenogenetic	13585	12	cox1:cox2:nd1:nd6:nd4l:cox3::nd4:nd2:nd5:cytb:nd3:atp6	cox1:cox2:nad1:nad6:nad4l:cox3::nad4:nad2:nad5:cytb:nad3:atp6	Enoplea	Dorylaimia	Dorylaimida	Nygolaimina	unknown_infraorder	Nygolaimoidea	Aetholaimidae	unknown_subfamily	Aetholaimus	Generated	1751	1478	4694	5661	23.77	76.23	12.9	10.9	34.6	41.7	-0.093	0.085	1373	1051	3061	4642	10140	74.6	13.6	10.4	30.2	45.8	23.94	76.06	0.133	-0.205	10140	NA	NA	NA	1534
NC_008231.1:Agamermis_sp._BH-2006	Animal parasite	Arthropod	NA	NA	16562	12	nad2:atp6:nad5:cox1:nad4l:cox3:cox2:cytb:nad1:nad6:nad4:nad3	cox1:nad4l:cox3:cox2:cytb:nad1:nad6:nad4:nad3:nad2:atp6:nad5	Enoplea	Dorylaimia	Mermithida	unknown_suborder	unknown_infraorder	Mermithoidea	Mermithidae	unknown_subfamily	Agamermis	Public	1644	1584	6090	7243	19.49	80.51	9.9	9.6	36.8	43.7	-0.086	0.019	1091	988	3340	4554	9985	60.3	10.9	9.9	33.5	45.7	20.85	79.15	0.05	-0.154	9985	NA	NA	NA	1540
NC_008828.1:Hexamermis_agrotis	Animal parasite	Arthropod	NA	NA	24607	12	cox1:nad1:nad6:cox3:atp6:nad5:nad4:nad4l:nad2:cytb:cox2:nad3	cox1:nad1:nad6:cox3:atp6:nad5:nad4:nad4l:nad2:cytb:cox2:nad3	Enoplea	Dorylaimia	Mermithida	unknown_suborder	unknown_infraorder	Mermithoidea	Mermithidae	unknown_subfamily	Hexamermis	Public	2678	2632	10082	9214	21.58	78.42	10.9	10.7	41	37.4	0.045	0.009	1127	1051	3300	4414	9904	40.2	11.4	10.6	33.4	44.6	22.02	77.98	0.035	-0.144	9904	NA	NA	NA	1564
NC_008640.1:Romanomermis_culicivorax	Animal parasite	Arthropod	NA	Amphimictic	26195	13	cox2:nad4l:nad6:nad2:cox3:nad4:nad3:cytb:atp6:nad5:cox1:nad3:nad1	cox1:nad3:nad1:cox2:nad4l:nad6:nad2:cox3:nad4:nad3:cytb:atp6:nad5	Enoplea	Dorylaimia	Mermithida	unknown_suborder	unknown_infraorder	Mermithoidea	Mermithidae	unknown_subfamily	Romanomermis	Public	2724	2686	10829	9955	20.65	79.35	10.4	10.3	41.3	38	0.042	0.007	1005	901	3323	4690	9931	37.9	10.1	9.1	33.5	47.3	19.22	80.78	0.055	-0.171	9931	NA	NA	NA	1537
NC_008693.1:Romanomermis_iyengari	Animal parasite	Arthropod	NA	Amphimictic	18920	13	nad4l:nad6:nad2:nad3:nad3:nad4:cox2:cox1:cytb:nad1:cox3:nad5:atp6	cox1:cytb:nad1:cox3:nad5:atp6:nad4l:nad6:nad2:nad3:nad3:nad4:cox2	Enoplea	Dorylaimia	Mermithida	unknown_suborder	unknown_infraorder	Mermithoidea	Mermithidae	unknown_subfamily	Romanomermis	Public	1970	1907	7430	7612	20.49	79.51	10.4	10.1	39.3	40.2	-0.012	0.016	1048	1015	3282	4546	9903	52.3	10.6	10.3	33.2	46	20.86	79.14	0.016	-0.161	9903	NA	NA	NA	1537
NC_008692.1:Romanomermis_nielseni	Animal parasite	Arthropod	NA	NA	15547	12	cox2:nad4l:nad6:nad2:nad5:atp6:nad1:cytb:cox1:cox3:nad4:nad3	cox1:cox3:nad4:nad3:cox2:nad4l:nad6:nad2:nad5:atp6:nad1:cytb	Enoplea	Dorylaimia	Mermithida	unknown_suborder	unknown_infraorder	Mermithoidea	Mermithidae	unknown_subfamily	Romanomermis	Public	1636	1606	6033	6271	20.85	79.15	10.5	10.3	38.8	40.3	-0.019	0.009	1064	1037	3207	4635	9955	64	10.7	10.4	32.3	46.6	21.13	78.87	0.013	-0.182	9955	NA	NA	NA	1540
NC_008047.1:Strelkovimermis_spiculatus	Animal parasite	Arthropod	NA	Amphimictic	18031	12	cox1:cox3:cox2:atp6:nad6:nad5:nad3:cytb:nad4l:nad2:nad4:nad1	cox1:cox3:cox2:atp6:nad6:nad5:nad3:cytb:nad4l:nad2:nad4:nad1	Enoplea	Dorylaimia	Mermithida	unknown_suborder	unknown_infraorder	Mermithoidea	Mermithidae	unknown_subfamily	Strelkovimermis	Public	2036	1828	6499	7667	21.43	78.57	11.3	10.1	36	42.5	-0.082	0.054	1219	1104	3251	4398	9984	55.4	12.2	11.1	32.6	44.1	23.3	76.7	0.05	-0.15	9984	NA	NA	NA	1522
NC_008046.1:Thaumamermis_cosgrovei	Animal parasite	Arthropod	NA	Amphimictic	20014	12	nad5:nad4l:nad6:nad2:nad3:cox2:cox1:cox3:nad1:cytb:nad4:atp6	cox1:cox3:nad1:cytb:nad4:atp6:nad5:nad4l:nad6:nad2:nad3:cox2	Enoplea	Dorylaimia	Mermithida	unknown_suborder	unknown_infraorder	Mermithoidea	Mermithidae	unknown_subfamily	Thaumamermis	Public	2941	2791	6415	7866	28.64	71.36	14.7	13.9	32.1	39.3	-0.102	0.026	1480	1404	2973	3994	9863	49.3	15	14.3	30.2	40.5	29.28	70.72	0.026	-0.147	9863	NA	NA	NA	1531
MH665363:Capillaria_sp._cat-2018	Animal parasite	Bird or mammal	NA	Amphimictic	13625	12	cox1:cox2:nad1:nad2:nad5:nad4:nad4l:nad6:cytb:atp6:cox3:atp8:nad3	cox1:cox2:nad1:nad2:nad5:nad4:nad4l:nad6:cytb:atp6:cox3:atp8:nad3	Enoplea	Dorylaimia	Trichinellida	unknown_suborder	unknown_infraorder	unknown_superfamily	Capillariidae	unknown_subfamily	Capillaria	Public	1620	1644	5045	5315	23.96	76.04	11.9	12.1	37	39	-0.026	-0.007	1439	1098	3131	4616	10296	75.6	14	10.7	30.4	44.9	24.67	75.33	0.134	-0.192	10296	NA	NA	NA	1549
NC_056391.1:Eucoleus_annulatus	Animal parasite	Bird or mammal	NA	Amphimictic	14119	13	nad2:nad5:nad4:nad4l:nad6:cytb:atp6:cox3:atp8:nad3:cox1:cox2:nad1	cox1:cox2:nad1:nad2:nad5:nad4:nad4l:nad6:cytb:atp6:cox3:atp8:nad3	Enoplea	Dorylaimia	Trichinellida	unknown_suborder	unknown_infraorder	unknown_superfamily	Capillariidae	unknown_subfamily	Eucoleus	Public	1533	1776	5404	5405	23.44	76.56	10.9	12.6	38.3	38.3	0	-0.073	1223	1308	3314	4411	10268	72.7	11.9	12.8	32.3	43	24.68	75.32	-0.034	-0.142	10268	NA	NA	NA	1549
MZ708958:Pseudocapillaria_tomentosa	Animal parasite	Fish	NA	Amphimictic	14063	13	nad6:cytb:atp6:cox3:atp8:nad3:cox1:cox2:nad1:nad2:nad5:nad4:nad4l	cox1:cox2:nad1:nad2:nad5:nad4:nad4l:nad6:cytb:atp6:cox3:atp8:nad3	Enoplea	Dorylaimia	Trichinellida	unknown_suborder	unknown_infraorder	unknown_superfamily	Capillariidae	unknown_subfamily	Pseudocapillaria	Public	1580	1337	5344	5801	20.74	79.26	11.2	9.5	38	41.3	-0.041	0.083	1160	1103	3561	4733	10569	75.2	11	10.4	33.7	44.8	21.44	78.56	0.025	-0.141	10569	NA	NA	NA	1549
NC_025749.1:Trichinella_pseudospiralis	Animal parasite	Mammal	NA	Amphimictic	17668	13	cox2:nad1:nad2:nad5:nad4:nad4l:nad6:cytb:atp6:cox3:atp8:nad3:cox1	cox1:cox2:nad1:nad2:nad5:nad4:nad4l:nad6:cytb:atp6:cox3:atp8:nad3	Enoplea	Dorylaimia	Trichinellida	unknown_suborder	unknown_infraorder	unknown_superfamily	Trichinellidae	unknown_subfamily	Trichinella	Public	1746	3995	7225	4701	32.5	67.5	9.9	22.6	40.9	26.6	0.212	-0.392	1878	1864	3100	3761	10615	60.1	17.7	17.6	29.2	35.5	35.29	64.71	0.004	-0.096	10615	NA	NA	NA	1546
NC_025754.1:Trichinella_papuae	Animal parasite	Mammal	NA	Amphimictic	17327	13	cox2:nad1:nad2:nad5:nad4:nad4l:nad6:cytb:atp6:cox3:atp8:nad3:cox1	cox1:cox2:nad1:nad2:nad5:nad4:nad4l:nad6:cytb:atp6:cox3:atp8:nad3	Enoplea	Dorylaimia	Trichinellida	unknown_suborder	unknown_infraorder	unknown_superfamily	Trichinellidae	unknown_subfamily	Trichinella	Public	1808	3941	6973	4604	33.18	66.82	10.4	22.7	40.2	26.6	0.205	-0.371	1896	1954	3084	3663	10609	61.2	17.9	18.4	29.1	34.6	36.33	63.67	-0.015	-0.086	10609	NA	NA	NA	1549
NC_002681.1:Trichinella_spiralis	Animal parasite	Mammal	NA	Amphimictic	16707	13	nad2:nad5:nad4:nad4l:nad6:cytb:atp6:cox3:atp8:nad3:cox1:cox2:nad1	cox1:cox2:nad1:nad2:nad5:nad4:nad4l:nad6:cytb:atp6:cox3:atp8:nad3	Enoplea	Dorylaimia	Trichinellida	unknown_suborder	unknown_infraorder	unknown_superfamily	Trichinellidae	unknown_subfamily	Trichinella	Public	1626	3839	6764	4427	32.81	67.19	9.8	23	40.6	26.6	0.209	-0.405	1924	1870	3070	3729	10605	63.5	18.2	17.7	29	35.2	35.82	64.18	0.014	-0.097	10605	NA	NA	NA	1546
NC_025751.1:Trichinella_murrelli	Animal parasite	Mammal	NA	Amphimictic	16593	13	cox2:nad1:nad2:nad5:nad4:nad4l:nad6:cytb:atp6:cox3:atp8:nad3:cox1	cox1:cox2:nad1:nad2:nad5:nad4:nad4l:nad6:cytb:atp6:cox3:atp8:nad3	Enoplea	Dorylaimia	Trichinellida	unknown_suborder	unknown_infraorder	unknown_superfamily	Trichinellidae	unknown_subfamily	Trichinella	Public	1612	3795	6746	4439	32.59	67.41	9.7	22.9	40.7	26.8	0.206	-0.404	1907	1844	3081	3758	10602	63.9	18	17.4	29.1	35.5	35.42	64.58	0.017	-0.099	10602	NA	NA	NA	1546
NC_025750.1:Trichinella_britovi	Animal parasite	Mammal	NA	Amphimictic	16422	13	cox2:nad1:nad2:nad5:nad4:nad4l:nad6:cytb:atp6:cox3:atp8:nad3:cox1	cox1:cox2:nad1:nad2:nad5:nad4:nad4l:nad6:cytb:atp6:cox3:atp8:nad3	Enoplea	Dorylaimia	Trichinellida	unknown_suborder	unknown_infraorder	unknown_superfamily	Trichinellidae	unknown_subfamily	Trichinella	Public	1606	3790	6664	4361	32.86	67.14	9.8	23.1	40.6	26.6	0.209	-0.405	1912	1819	3081	3778	10602	64.6	18.1	17.2	29.1	35.7	35.23	64.77	0.025	-0.102	10602	NA	NA	NA	1549
NC_025753.1:Trichinella_nelsoni	Animal parasite	Mammal	NA	Amphimictic	15279	13	cox2:nad1:nad2:nad5:nad4:nad4l:nad6:cytb:atp6:cox3:atp8:nad3:cox1	cox1:cox2:nad1:nad2:nad5:nad4:nad4l:nad6:cytb:atp6:cox3:atp8:nad3	Enoplea	Dorylaimia	Trichinellida	unknown_suborder	unknown_infraorder	unknown_superfamily	Trichinellidae	unknown_subfamily	Trichinella	Public	1497	3682	6207	3892	33.9	66.1	9.8	24.1	40.6	25.5	0.229	-0.422	1945	1855	3053	3737	10602	69.4	18.4	17.5	28.8	35.3	35.88	64.12	0.024	-0.101	10602	NA	NA	NA	1546
NC_025755.1:Trichinella_zimbabwensis	Animal parasite	Mammal	NA	NA	14245	13	cox2:nad1:nad2:nad5:nad4:nad4l:nad6:cytb:atp6:cox3:atp8:nad3:cox1	cox1:cox2:nad1:nad2:nad5:nad4:nad4l:nad6:cytb:atp6:cox3:atp8:nad3	Enoplea	Dorylaimia	Trichinellida	unknown_suborder	unknown_infraorder	unknown_superfamily	Trichinellidae	unknown_subfamily	Trichinella	Public	1575	3412	5636	3621	35.01	64.99	11.1	24	39.6	25.4	0.218	-0.368	1887	1922	3110	3704	10635	74.7	17.8	18.1	29.3	34.9	35.86	64.14	-0.009	-0.087	10635	NA	NA	NA	1549
NC_025752.1:Trichinella_nativa	Animal parasite	Mammal	NA	Amphimictic	14078	12	cox2:nad1:nad2:nad5:nad4:nad4l:nad6:cytb:atp6:cox3:nad3:cox1	cox1:cox2:nad1:nad2:nad5:nad4:nad4l:nad6:cytb:atp6:cox3:nad3	Enoplea	Dorylaimia	Trichinellida	unknown_suborder	unknown_infraorder	unknown_superfamily	Trichinellidae	unknown_subfamily	Trichinella	Public	1401	3356	5694	3626	33.79	66.21	10	23.8	40.4	25.8	0.222	-0.411	1868	1802	3113	3790	10585	75.2	17.7	17	29.4	35.8	34.71	65.29	0.018	-0.098	10585	NA	NA	NA	1549
NC_017747.1:Trichuris_suis	Animal parasite	Mammal	NA	Amphimictic	14437	13	cox1:cox2:nad1:nad2:nad5:nad4:nad4l:nad6:cytb:atp6:cox3:atp8:nad3	cox1:cox2:nad1:nad2:nad5:nad4:nad4l:nad6:cytb:atp6:cox3:atp8:nad3	Enoplea	Dorylaimia	Trichinellida	unknown_suborder	unknown_infraorder	unknown_superfamily	Trichuridae	unknown_subfamily	Trichuris	Public	1945	2179	5135	5177	28.57	71.43	13.5	15.1	35.6	35.9	-0.004	-0.057	1412	1788	3372	4177	10761	74.5	13.1	16.6	31.4	38.9	29.77	70.23	-0.118	-0.107	10761	NA	NA	NA	1543
NC_028621.1:Trichuris_muris	Animal parasite	Mammal	NA	Amphimictic	14106	13	cox1:cox2:nad1:nad2:nad5:nad4:nad4l:nad6:cytb:atp6:cox3:atp8:nad3	cox1:cox2:nad1:nad2:nad5:nad4:nad4l:nad6:cytb:atp6:cox3:atp8:nad3	Enoplea	Dorylaimia	Trichinellida	unknown_suborder	unknown_infraorder	unknown_superfamily	Trichuridae	unknown_subfamily	Trichuris	Public	1953	1791	5027	5334	26.54	73.46	13.8	12.7	35.6	37.8	-0.03	0.043	1408	1506	3392	4252	10570	74.9	13.3	14.3	32.1	40.3	27.6	72.4	-0.034	-0.113	10570	NA	NA	NA	1546
NC_017750.1:Trichuris_trichiura	Animal parasite	Mammal	NA	Amphimictic	14047	13	cox1:cox2:nad1:nad2:nad5:nad4:nad4l:nad6:cytb:atp6:cox3:atp8:nad3	cox1:cox2:nad1:nad2:nad5:nad4:nad4l:nad6:cytb:atp6:cox3:atp8:nad3	Enoplea	Dorylaimia	Trichinellida	unknown_suborder	unknown_infraorder	unknown_superfamily	Trichuridae	unknown_subfamily	Trichuris	Public	2111	2377	4719	4839	31.95	68.05	15	16.9	33.6	34.5	-0.013	-0.059	1419	2032	3236	3864	10563	75.2	13.4	19.3	30.7	36.6	32.71	67.29	-0.178	-0.088	10563	NA	NA	NA	1546
NC_018597.1:Trichuris_ovis	Animal parasite	Mammal	NA	NA	13947	13	cox1:cox2:nad1:nad2:nad5:nad4:nad4l:nad6:cytb:atp6:cox3:atp8:nad3	cox1:cox2:nad1:nad2:nad5:nad4:nad4l:nad6:cytb:atp6:cox3:atp8:nad3	Enoplea	Dorylaimia	Trichinellida	unknown_suborder	unknown_infraorder	unknown_superfamily	Trichuridae	unknown_subfamily	Trichuris	Public	2004	2215	4806	4921	30.25	69.75	14.4	15.9	34.5	35.3	-0.012	-0.05	1415	1883	3154	4150	10614	76.1	13.3	17.8	29.7	39.1	31.11	68.89	-0.142	-0.136	10614	NA	NA	NA	1546
NC_018596.1:Trichuris_discolor	Animal parasite	Mammal	NA	Amphimictic	13905	13	cox1:cox2:nad1:nad2:nad5:nad4:nad4l:nad6:cytb:atp6:cox3:atp8:nad3	cox1:cox2:nad1:nad2:nad5:nad4:nad4l:nad6:cytb:atp6:cox3:atp8:nad3	Enoplea	Dorylaimia	Trichinellida	unknown_suborder	unknown_infraorder	unknown_superfamily	Trichuridae	unknown_subfamily	Trichuris	Public	2070	2121	4708	5005	30.14	69.86	14.9	15.3	33.9	36	-0.031	-0.012	1410	1875	3123	4191	10611	76.3	13.3	17.7	29.5	39.5	30.99	69.01	-0.142	-0.146	10611	NA	NA	NA	1546
Etamphidelus_pieterloofi	Microbivore sucker	Terrestrial	NA	Parthenogenetic	12806	12	cox1:cox3:nd5:nd3:nd4l:nd2:nd6:nd1:nd4:atp6:cytb:cox2	cox1:cox3:nad5:nad3:nad4l:nad2:nad6:nad1:nad4:atp6:cytb:cox2	Enoplea	Enoplia	Enoplida	Alaimina	unknown_infraorder	Alaimoidea	Alaimidae	unknown_subfamily	Etamphidelus	Generated	2058	1991	4166	4560	31.69	68.31	16.1	15.6	32.6	35.7	-0.045	0.017	1570	1496	2903	3830	9837	76.8	16	15.3	29.6	39.1	31.29	68.71	0.024	-0.138	9837	NA	NA	NA	1522
Tripylina_zhejiangensis	Microbivore processor	Marine	NA	Parthenogenetic	12927	12	cox1:cytb:nd4l:nd4:nd5:atp6:cox2:nd6:nd3:cox3:nd1:nd2	cox1:cytb:nad4l:nad4:nad5:atp6:cox2:nad6:nad3:cox3:nad1:nad2	Enoplea	Enoplia	Enoplida	Trefusiina	unknown_infraorder	Tresfusiodea	Trefusiidae	unknown_subfamily	Tripylina	Generated	1455	1460	4456	5524	22.61	77.39	11.3	11.3	34.6	42.8	-0.107	-0.002	1105	1076	3205	4495	9913	76.7	11.2	10.9	32.4	45.5	22.07	77.93	0.013	-0.168	9913	NA	NA	NA	1588
Trischistoma_pellucidum	Microbivore processor	Marine	NA	Parthenogenetic	16160	12	cox1:cox2:atp6:cox3:nd3:nd1:nd2:nd4l:nd4:nd5:nd6:cytb	cox1:cox2:atp6:cox3:nad3:nad1:nad2:nad4l:nad4:nad5:nad6:cytb	Enoplea	Enoplia	Enoplida	Trefusiina	unknown_infraorder	unknown_superfamily	Trischistomatidae	unknown_subfamily	Trischistoma	Generated	3443	1346	3963	7405	29.64	70.36	21.3	8.3	24.5	45.8	-0.303	0.438	2183	859	2163	5070	10287	63.7	21.2	8.4	21.1	49.3	29.61	70.39	0.435	-0.402	10287	NA	NA	NA	1552
Prismatolaimus_dolichurus	Microbivore sucker	Terrestrial	NA	Amphimictic	15671	12	cox1:cytb:nd3:cox3:atp6:nd5:nd2:cox2:nd6:nd1:nd4l:nd4	cox1:cytb:nad3:cox3:atp6:nad5:nad2:cox2:nad6:nad1:nad4l:nad4	Enoplea	Enoplia	Triplonchida	Tobrilina	unknown_infraorder	Prismatolaimoidea	Prismatolaimidae	unknown_subfamily	Prismatolaimus	Public	1432	1448	6418	6369	18.38	81.62	9.1	9.2	41	40.7	0.004	-0.006	897	1014	3363	4947	10233	65.3	8.8	9.9	32.9	48.4	18.7	81.3	-0.061	-0.191	10233	NA	NA	NA	1555
[truncated: 181 more columns]
