# Supplementary material for: Comparative mitochondrial genomics in Nematoda reveal astonishing variation in compositional biases and substitution rates indicative of multi-level selection
Source: BMC Genomics. 2024 Jun 18;25:615. doi: 10.1186/s12864-024-10500-1 (PMC11184840; doi:10.1186/s12864-024-10500-1)
Supplement: Supplementary file 2 — Additional file 2: Table S2. Mitogenome Characteristics and Clade Specific Statistical Tests. Summary of ranges and stats for each analyzed genome characteristic organized by specific clades. Characteristics are accompanied by clade specific Kruskal-Wallis tests of mitogenome characteristics. [file 12864_2024_10500_MOESM2_ESM.csv]

SI Table 2: Mitogenome Characteristics and Clade Specific Statistical Tests
		Class: Enoplea				Class: Chromodorea
	Min	Max	Mean	Stdev	Min	Max	Mean	Stdev
Mitochondrial Genome Size (bp)	12438	26195	15284.52	3031.44	12946	25228	14557.76	1901.441
Mitochondrial Genome Nucleotide Content (%GC)	18.38	36.34	28.71	5.32	13.01	56.06	24.27	4.89
Mitochondrial Genome Nucleotide Content (%AT)	63.66	81.62	71.29	5.32	43.94	86.99	75.73	4.89
Mitochondrial Genome Nucleotide Skews (G:C)	-0.422	0.438	-0.064	0.188	-0.341	0.635	0.34	0.17
Mitochondrial Genome Nucleotide Skews (A:T)	-0.303	0.229	0.016	0.121	-0.546	0.274	-0.27	0.14
Total Protein Coding Gene (PCG) Sequence Length (bp)	8940	10761	10208.50	387.07	7155	10431	10049.42	587.69
PCG Proportion of Total Genome (%)	37.90	82.00	68.80	10.85	39.39	78.32	69.92	8.06
PCG Nucleotide Content (%GC)	18.70	36.46	29.53	5.66	13.44	33.81	25.05	4.13
PCG Nucleotide Content (%AT)	63.54	81.30	70.47	5.66	66.19	86.56	74.95	4.13
PCG Nuclotide Skews (G:C)	-0.178	0.435	0.040	0.102	-0.014	0.650	0.38	0.10
PCG Nuclotide Skews (A:T)	-0.402	-0.086	-0.159	0.060	-0.598	0.020	-0.36	0.10
		Subclass: Dorylaimia				Subclass: Enoplia				Subclass: Chromadoria
	Min	Max	Mean	Stdev	Min	Max	Mean	Stdev	Min	Max	Mean	Stdev
Mitochondrial Genome Size (bp)	12438	26195	15383.81	3141.541	12806	16160	14391	1772.313	12946	25228	14557.76	1901.441
Mitochondrial Genome Nucleotide Content (%GC)	19.49	36.34	29.06028	5.199483	18.38	31.69	25.58	6.177286	13.01	56.06	24.26697	4.888044
Mitochondrial Genome Nucleotide Content (%AT)	63.66	80.51	70.93972	5.199483	68.31	81.62	74.42	6.177286	43.94	86.99	75.73281	4.888276
Mitochondrial Genome Nucleotide Skews (G:C)	-0.422	0.124	-0.08366667	0.1769533	-0.006	0.438	0.11175	0.2177313	-0.341	0.635	0.3419177	0.1692189
Mitochondrial Genome Nucleotide Skews (A:T)	-0.141	0.229	0.03041667	0.1127319	-0.303	0.004	-0.11275	0.1347204	-0.546	0.274	-0.2680823	0.1448313
Total Protein Coding Gene (PCG) Sequence Length (bp)	8940	10761	10224.17	400.076	897	2183	1438.75	570.3849	7155	10431	10049.42	587.691
PCG Proportion of Total Genome (%)	37.9	82	68.59444	11.24867	63.7	76.8	70.625	7.102758	39.39	78.32	69.91576	8.058617
PCG Nucleotide Content (%GC)	19.22	36.46	29.98611	5.520059	18.7	31.29	25.4175	6.010931	13.44	33.81	25.0461	4.129045
PCG Nucleotide Content (%AT)	63.54	80.78	70.01389	5.520059	68.71	81.3	74.5825	6.010931	66.19	86.56	74.95286	4.13017
PCG Nuclotide Skews (G:C)	-0.178	0.145	0.03266667	0.0815661	-0.061	0.435	0.10275	0.2246929	-0.014	0.65	0.3766017	0.1010287
PCG Nuclotide Skews (A:T)	-0.251	-0.086	-0.1521944	0.04762102	-0.402	-0.138	-0.22475	0.1201426	-0.598	0.02	-0.3587273	0.09768903
		Suborder: Tylenchina				Suborder: Rhabditina				Suborder: Spirurina
	Min	Max	Mean	Stdev	Min	Max	Mean	Stdev	Min	Max	Mean	Stdev
Mitochondrial Genome Size (bp)	12946	25228	15686.76	2785.02	13301	18129	13974.39	770.72	13591	24563	14221.76	1399.12
Mitochondrial Genome Nucleotide Content (%GC)	13.01	56.06	21.57	7.15	20.09	30.87	23.73	1.72	20.89	32.36	27.56	2.71
Mitochondrial Genome Nucleotide Content (%AT)	43.94	86.99	78.43	7.15	69.13	79.91	76.27	1.72	67.64	79.11	72.44	2.71
Mitochondrial Genome Nucleotide Skews (G:C)	-0.341	0.454	0.230	0.194	-0.278	0.602	0.357	0.154	0.285	0.635	0.437	0.072
Mitochondrial Genome Nucleotide Skews (A:T)	-0.465	0.274	-0.216	0.179	-0.418	0.218	-0.219	0.103	-0.546	-0.199	-0.389	0.066
Total Protein Coding Gene (PCG) Sequence Length (bp)	7155	10330	9565.57	811.15	7788	10375	10209.76	362.7062	10105	10431	10309.60	65.96
PCG Proportion of Total Genome (%)	39.39	78.32	62.34	9.52	56.39	77.31	73.25	4.38	41.14	76.37	72.95	4.79
PCG Nucleotide Content (%GC)	13.42	33.25	21.49	4.36	20.78	32.24	24.80	1.83	22.17	33.81	28.79	2.72
PCG Nucleotide Content (%AT)	66.62	86.45	78.38	4.36	67.76	79.22	75.20	1.83	66.19	77.83	71.21	2.72
PCG Nuclotide Skews (G:C)	-0.01	0.51	0.31	0.09	0.186	0.617	0.380	0.087	0.31	0.65	0.445	0.075
PCG Nuclotide Skews (A:T)	-0.55	0.02	-0.34	0.09	-0.48	-0.213	-0.294	0.059	-0.598	-0.279	-0.462	0.062
Clade Specific Statistical Tests
Kruskal-Wallis Tests: Enoplea vs Chromadorea
Characteristic	Chi-Squared	df	p-value	adjusted p-value	Significance	Enoplea.Mean	Enoplea.Stdev	Chromodorea.Mean	Chromodorea.Stdev
Genome Size	1.1421	1	0.2852	1.00		15284.52	3031.44	14557.76	1901.44
Genome %GC	21.372	1	3.78E-06	2.65E-05	***	28.71	5.32	24.27	4.89
PCG Size	0.094455	1	0.7586	1.00		10208.50	387.07	10049.42	587.69
PCG %GC	19.46	1	1.03E-05	7.19E-05	***	29.53	5.66	25.05	4.13
PCG Proportion	0.10521	1	0.7457	1.00		68.80	10.85	69.92	8.06
Genome GC Skew	77.943	1	2.20E-16	1.54E-15	***	-0.06	0.19	0.34	0.17
PCG GC Skew	93.038	1	2.20E-16	1.54E-15	***	0.04	0.10	0.38	0.10
Kruskal-Wallis Tests: Enoplia vs Dorylaimia vs Chromadoria
Characteristic	Chi-Squared	df	p-value	adjusted p-value	Significance	Enoplia.Mean	Enoplia.Stdev	Dorylaimia.Mean	Dorylaimia.Stdev	Chromadoria.Mean	Chromadoria.Stdev
Genome Size	1.679	2	0.4319	1.00		14391.00	1772.31	15383.81	3141.54	14557.76	1901.44
Genome %GC	22.901	2	1.06E-05	7.45E-05	***	25.58	6.18	29.06	5.20	24.27	4.89
PCG Size	2.7644	2	0.251	1.00		10067.50	225.51	10224.17	400.08	10049.42	587.69
PCG %GC	21.967	2	1.70E-05	1.19E-04	***	25.42	6.01	29.99	5.52	25.05	4.13
PCG Proportion	0.29715	2	0.8619	1.00		70.63	7.10	68.59	11.25	69.92	8.06
Genome GC Skew	79.408	2	2.20E-16	1.54E-15	***	0.11	0.22	-0.08	0.18	0.34	0.17
PCG GC Skew	93.821	2	2.20E-16	1.54E-15	***	0.10	0.23	0.03	0.08	0.38	0.10
Kruskal-Wallis Tests: Enoplia vs. Dorylaimia
Characteristic	Chi-Squared	df	p-value	adjusted p-value	Significance
Genome Size	0.16463	1	0.6849	1.00			0.16463	1	0.6849
Genome %GC	1.8293	1	0.1762	1.00			1.8293	1	0.1762
PCG Size	1.3745	1	0.241	1.00			1.3745	1	0.241
PCG %GC	2.2134	1	0.1368	9.58E-01	.		2.2134	1	0.1368
PCG Proportion	0.20335	1	0.652	1.00			0.20335	1	0.652
Genome GC Skew	1.9553	1	0.162	1.00			1.9553	1	0.162
PCG GC Skew	0.13017	1	0.7183	1.00			0.13017	1	0.7183
Kruskal-Wallis Tests: Tylenchina vs Rhabditina vs Spirurina
Characteristic	Chi-Squared	df	p-value	adjusted p-value	Significance	Tylenchina.Mean	Tylenchina.Stdev	Rhabditina.Mean	Rhabditina.Stdev	Spirurina.Mean	Spirurina.Stdev
Genome Size	20.616	2	3.34E-05	2.34E-04	***	15686.76	2785.02	13974.39	770.72	14221.76	1399.12
Genome %GC	79.644	2	2.20E-16	1.54E-15	***	21.57	7.15	23.73	1.72	27.56	2.71
PCG Size	83.381	2	2.20E-16	1.54E-15	***	9565.57	811.15	10209.76	362.71	10309.60	65.96
PCG %GC	97.554	2	2.20E-16	1.54E-15	***	21.49	4.36	24.80	1.83	28.79	2.72
PCG Proportion	70.843	2	4.14E-16	2.90E-15	***	62.34	9.52	73.25	4.38	72.95	4.79
Genome GC Skew	81.469	2	2.20E-16	1.54E-15	***	0.23	0.19	0.36	0.15	0.44	0.07
PCG GC Skew	67.546	2	2.15E-15	1.51E-14	***	0.31	0.09	0.38	0.09	0.45	0.08
Summary of ranges and stats for each analyzed genome characteristic organized by specific clades. Characteristics are accompanied by clade specific Kruskal-Wallis tests of mitogenome characteristics.
