# Supplementary material for: Comparative mitochondrial genomics in Nematoda reveal astonishing variation in compositional biases and substitution rates indicative of multi-level selection
Source: BMC Genomics. 2024 Jun 18;25:615. doi: 10.1186/s12864-024-10500-1 (PMC11184840; doi:10.1186/s12864-024-10500-1)
Supplement: Supplementary file 3 — Additional file 3: Table S3. Genome Substitution Rates and Clade Specific Statistical Tests. Summary of ranges and stats for dN and dS substitution rates for each gene present in the nematode mitogenome. Rates are organized by specific clades. Substitution rates are accompanied by clade specific Kruskal-Wallis tests of mitogenome substitution rates. [file 12864_2024_10500_MOESM3_ESM.csv]

SI Table 3: Genome Substitution Rates and Clade Specific Statistical Tests
Clade Mutation Rates Summary
dN Rates	Phylum: Nematoda		Class: Enoplea				Class: Chromodorea
Gene	Phylum Mean	Phylum Stdev	Min	Max	Mean	Stdev	Min	Max	Mean	Stdev
ATP6	2.016	1.909	0.744	5.560	1.214	0.940	0.647	12.109	2.182	2.772
COX1	0.890	1.552	0.205	0.463	0.302	0.065	0.232	16.181	1.017	2.448
COX2	1.110	1.369	0.403	0.785	0.580	0.120	0.491	13.719	1.238	2.104
COX3	1.220	1.923	0.436	0.789	0.612	0.110	0.398	19.751	1.358	2.606
CYTB	1.134	1.603	0.315	0.691	0.465	0.104	0.427	18.177	1.304	2.684
NAD1	1.150	1.395	0.380	0.889	0.564	0.118	0.338	12.393	1.307	2.317
NAD2	3.737	1.755	0.619	5.649	1.145	0.817	1.377	16.359	5.519	3.890
NAD3	2.057	1.721	0.549	6.508	1.241	1.211	0.069	17.355	2.250	2.921
NAD4	1.175	1.469	0.491	0.885	0.703	0.123	0.844	16.557	1.394	2.114
NAD4L	4.163	2.427	1.361	14.223	4.586	2.765	1.486	17.503	4.152	2.687
NAD5	0.883	0.694	0.435	0.805	0.630	0.105	0.651	9.729	0.994	1.107
NAD6	3.494	2.361	0.996	7.783	3.201	2.136	1.275	13.974	3.798	2.645
dN Rates	Subclass: Enoplia				Subclass: Dorylaimia				Subclass: Chromadoria
Gene	Min	Max	Mean	Stdev	Min	Max	Mean	Stdev	Min	Max	Mean	Stdev
ATP6	0.985	1.335	1.113	0.154	0.744	5.560	1.225	0.991	0.647	12.109	2.182	2.772
COX1	0.313	0.463	0.363	0.068	0.205	0.369	0.295	0.063	0.232	16.181	1.017	2.448
COX2	0.550	0.687	0.622	0.056	0.403	0.785	0.575	0.125	0.491	13.719	1.238	2.104
COX3	0.634	0.756	0.688	0.051	0.436	0.789	0.604	0.112	0.398	19.751	1.358	2.606
CYTB	0.514	0.691	0.577	0.078	0.315	0.671	0.453	0.100	0.427	18.177	1.304	2.684
NAD1	0.607	0.889	0.715	0.124	0.380	0.697	0.547	0.107	0.338	12.393	1.307	2.317
NAD2	1.029	2.590	1.592	0.722	0.619	5.649	1.096	0.821	1.377	16.359	5.519	3.890
NAD3	1.035	3.604	1.686	1.278	0.549	6.508	1.191	1.212	0.069	17.355	2.250	2.921
NAD4	0.792	0.884	0.829	0.040	0.491	0.885	0.689	0.122	0.844	16.557	1.394	2.114
NAD4L	2.298	8.375	5.179	3.219	1.361	14.223	4.521	2.755	1.486	17.503	4.152	2.687
NAD5	0.690	0.805	0.725	0.054	0.435	0.779	0.620	0.104	0.651	9.729	0.994	1.107
NAD6	1.306	5.086	2.304	1.855	0.996	7.783	3.301	2.165	1.275	13.974	3.798	2.645
dN Rates	Suborder: Tylenchina				Suborder: Rhabditina				Suborder: Spirurina
Gene	Min	Max	Mean	Stdev	Min	Max	Mean	Stdev	Min	Max	Mean	Stdev
ATP6	NA	NA	NA	NA	0.669	10.871	1.021	1.478	1.143	12.109	3.814	3.307
COX1	0.232	16.181	2.297	3.890	0.285	9.160	0.508	1.202	0.256	8.967	0.454	1.050
COX2	0.491	13.719	2.193	3.148	0.584	12.211	0.892	1.625	0.609	5.176	0.776	0.582
COX3	0.398	13.747	2.151	3.338	0.471	19.751	0.909	2.358	0.615	14.725	1.207	1.886
CYTB	0.427	18.177	2.531	3.858	0.468	16.780	0.941	2.353	0.525	1.213	0.599	0.097
NAD1	0.338	12.393	2.189	3.580	0.667	12.250	1.049	1.800	0.714	1.182	0.797	0.081
NAD2	NA	NA	NA	NA	3.870	16.359	8.135	2.875	1.377	13.671	1.930	1.573
NAD3	0.069	17.355	2.187	4.386	0.766	11.899	1.329	1.612	1.339	13.365	3.602	2.340
NAD4	NA	NA	NA	NA	0.865	16.557	1.346	2.070	0.926	14.186	1.475	2.214
NAD4L	NA	NA	NA	NA	1.486	17.503	4.994	2.877	1.645	7.441	2.907	1.639
NAD5	NA	NA	NA	NA	0.651	9.729	0.939	1.371	0.896	5.944	1.078	0.606
NAD6	NA	NA	NA	NA	1.619	13.974	4.327	2.774	1.275	9.589	2.954	2.174
dS Rates	Phylum: Nematoda		Class: Enoplea				Class: Chromodorea
Gene	Phylum Mean	Phylum Stdev	Min	Max	Mean	Stdev	Min	Max	Mean	Stdev
ATP6	47.458	23.381	22.464	88.389	49.250	18.540	2.491	109.216	45.218	27.535
COX1	54.084	25.226	11.825	87.448	40.344	16.470	4.536	157.694	56.344	34.265
COX2	46.319	23.517	7.265	67.232	27.773	16.635	5.344	139.144	49.874	31.541
COX3	48.109	21.567	14.777	77.061	43.018	14.227	11.621	120.388	50.442	25.605
CYTB	66.051	21.556	10.148	88.714	50.811	18.428	7.588	125.160	70.608	22.970
NAD1	77.030	33.865	13.850	102.454	47.856	21.171	2.834	195.302	85.964	41.457
NAD2	63.694	26.904	12.696	151.408	61.554	35.234	4.466	128.510	66.172	25.318
NAD3	60.689	22.159	7.552	119.112	49.683	26.921	0.002	307.397	68.640	54.083
NAD4	88.843	33.638	12.594	107.050	56.989	22.491	14.632	186.342	107.900	42.645
NAD4L	57.156	26.240	8.721	133.381	54.918	30.213	5.120	173.549	59.280	29.384
NAD5	85.756	29.684	25.681	109.467	53.426	23.037	24.276	174.749	101.499	32.740
NAD6	55.752	25.304	19.601	119.201	48.000	23.287	10.021	159.141	58.083	27.373
dS Rates	Subclass: Enoplia				Subclass: Dorylaimia				Subclass: Chromadoria
Gene	Min	Max	Mean	Stdev	Min	Max	Mean	Stdev	Min	Max	Mean	Stdev
ATP6	30.433	83.837	59.286	21.950	2.464	88.389	48.135	18.136	2.491	109.216	45.218	27.535
COX1	14.726	87.448	52.362	34.271	11.825	62.257	39.009	13.537	4.536	157.694	56.344	34.265
COX2	8.496	27.468	18.305	8.755	7.265	67.232	28.825	17.041	5.344	139.144	49.874	31.541
COX3	30.963	74.326	46.039	19.294	14.777	77.061	42.682	13.873	11.621	120.388	50.442	25.605
CYTB	10.148	52.538	29.589	19.160	14.629	88.714	53.169	17.021	7.588	125.160	70.608	22.970
NAD1	14.483	76.553	38.339	27.413	13.850	102.454	48.913	20.579	2.834	195.302	85.964	41.457
NAD2	31.862	96.758	55.969	29.373	12.696	151.408	62.175	36.130	4.466	128.510	66.172	25.318
NAD3	22.538	60.652	49.241	17.952	7.552	119.112	49.732	27.927	0.002	307.397	68.640	54.083
NAD4	59.983	85.479	69.312	11.973	12.594	107.050	55.619	23.067	14.632	186.342	107.900	42.645
NAD4L	23.230	59.685	42.342	16.652	8.721	133.382	56.315	31.197	5.120	173.549	59.280	29.384
NAD5	25.681	41.526	33.497	6.513	26.181	109.467	55.640	23.180	24.276	174.749	101.499	32.740
NAD6	24.064	77.964	55.402	26.223	19.601	119.201	47.178	23.202	10.021	159.141	58.083	27.373
dS Rates	Suborder: Tylenchina				Suborder: Rhabditina				Suborder: Spirurina
Gene	Min	Max	Mean	Stdev	Min	Max	Mean	Stdev	Min	Max	Mean	Stdev
ATP6	NA	NA	NA	NA	7.833	102.301	36.626	25.515	2.491	109.216	56.497	26.089
COX1	4.536	157.694	84.190	41.423	14.610	91.643	38.683	16.542	14.355	101.570	53.119	26.467
COX2	9.305	139.144	67.600	36.622	5.698	86.599	28.390	16.127	5.344	115.427	61.512	24.685
COX3	11.621	120.388	52.474	29.390	11.659	112.558	55.422	27.469	11.942	86.190	41.520	15.181
CYTB	7.588	125.160	71.253	30.896	13.664	101.220	67.393	19.000	28.183	107.395	74.749	17.902
NAD1	2.834	167.456	67.531	48.510	12.738	163.031	82.307	31.590	12.364	195.302	110.426	34.190
NAD2	NA	NA	NA	NA	4.956	128.510	74.619	26.294	4.466	94.348	54.907	19.185
NAD3	0.002	307.397	77.304	102.001	7.359	108.469	66.923	20.297	20.082	117.435	65.460	19.259
NAD4	NA	NA	NA	NA	22.502	172.091	123.315	34.823	14.632	186.342	86.227	43.599
NAD4L	NA	NA	NA	NA	11.323	173.549	69.014	32.922	12.717	87.625	47.537	15.584
NAD5	NA	NA	NA	NA	24.656	159.444	97.253	28.381	24.276	174.749	106.589	37.634
NAD6	NA	NA	NA	NA	10.021	106.390	50.744	20.016	16.923	159.141	68.513	32.609
dN:dS	Phylum: Nematoda		Class: Enoplea				Class: Chromodorea
Gene	Phylum Mean	Phylum Stdev	Min	Max	Mean	Stdev	Min	Max	Mean	Stdev
ATP6	0.070	0.146	0.010	0.247	0.031	0.039	0.007	2.573	0.082	0.221
COX1	0.040	0.123	0.004	0.031	0.010	0.007	0.002	2.281	0.047	0.205
COX2	0.046	0.080	0.008	0.074	0.030	0.019	0.004	1.109	0.050	0.127
COX3	0.051	0.124	0.007	0.045	0.016	0.007	0.003	1.519	0.059	0.174
CYTB	0.040	0.121	0.004	0.068	0.012	0.011	0.004	2.395	0.047	0.201
NAD1	0.059	0.134	0.004	0.049	0.017	0.013	0.002	2.579	0.068	0.261
NAD2	0.092	0.202	0.007	0.081	0.024	0.016	0.016	3.301	0.141	0.332
NAD3	0.051	0.090	0.006	0.215	0.039	0.047	0.001	99.750	7.753	26.537
NAD4	0.026	0.075	0.007	0.061	0.015	0.010	0.005	0.929	0.029	0.106
NAD4L	0.104	0.127	0.013	0.657	0.122	0.139	0.012	15.356	0.195	1.204
NAD5	0.013	0.017	0.006	0.031	0.014	0.006	0.004	0.252	0.013	0.026
NAD6	0.090	0.091	0.009	0.255	0.086	0.070	0.009	2.104	0.111	0.194
dN:dS	Subclass: Enoplia				Subclass: Dorylaimia				Subclass: Chromadoria
Gene	Min	Max	Mean	Stdev	Min	Max	Mean	Stdev	Min	Max	Mean	Stdev
ATP6	0.012	0.036	0.022	0.010	0.010	0.247	0.032	0.041	0.007	2.573	0.082	0.221
COX1	0.004	0.031	0.012	0.013	0.004	0.027	0.009	0.006	0.002	2.281	0.047	0.205
COX2	0.023	0.065	0.041	0.019	0.008	0.074	0.029	0.019	0.004	1.109	0.050	0.127
COX3	0.010	0.020	0.016	0.004	0.007	0.045	0.016	0.008	0.003	1.519	0.059	0.174
CYTB	0.010	0.068	0.030	0.026	0.004	0.034	0.010	0.006	0.004	2.395	0.047	0.201
NAD1	0.008	0.049	0.028	0.019	0.004	0.047	0.015	0.012	0.002	2.579	0.068	0.261
NAD2	0.017	0.069	0.034	0.024	0.007	0.081	0.023	0.015	0.016	3.301	0.141	0.332
NAD3	0.017	0.065	0.037	0.024	0.006	0.215	0.040	0.049	0.001	99.750	7.753	26.537
NAD4	0.009	0.015	0.012	0.002	0.007	0.061	0.016	0.011	0.005	0.929	0.029	0.106
NAD4L	0.042	0.361	0.167	0.154	0.013	0.657	0.117	0.139	0.012	15.356	0.195	1.204
NAD5	0.017	0.031	0.023	0.006	0.006	0.025	0.013	0.005	0.004	0.252	0.013	0.026
NAD6	0.017	0.211	0.070	0.095	0.009	0.255	0.088	0.068	0.009	2.104	0.111	0.194
dN:dS	Suborder: Tylenchina				Suborder: Rhabditina				Suborder: Spirurina
Gene	Min	Max	Mean	Stdev	Min	Max	Mean	Stdev	Min	Max	Mean	Stdev
ATP6	NA	NA	NA	NA	0.007	0.551	0.044	0.073	0.011	2.573	0.135	0.325
COX1	0.002	2.281	0.118	0.356	0.003	0.492	0.018	0.055	0.003	0.625	0.017	0.075
COX2	0.004	1.109	0.095	0.213	0.007	0.580	0.041	0.068	0.006	0.129	0.018	0.020
COX3	0.003	1.157	0.108	0.232	0.004	1.519	0.037	0.168	0.007	0.643	0.042	0.089
CYTB	0.004	2.395	0.107	0.325	0.005	1.228	0.031	0.142	0.005	0.032	0.009	0.004
NAD1	0.002	2.579	0.191	0.455	0.004	0.468	0.021	0.059	0.004	0.067	0.009	0.008
NAD2	NA	NA	NA	NA	0.031	3.301	0.188	0.395	0.016	1.466	0.066	0.194
NAD3	0.001	99.750	30.565	46.053	0.008	0.863	0.042	0.134	0.015	0.666	0.071	0.090
NAD4	NA	NA	NA	NA	0.005	0.568	0.022	0.077	0.006	0.929	0.040	0.137
NAD4L	NA	NA	NA	NA	0.012	1.546	0.121	0.187	0.025	0.398	0.069	0.055
NAD5	NA	NA	NA	NA	0.004	0.252	0.014	0.033	0.006	0.086	0.013	0.012
NAD6	NA	NA	NA	NA	0.017	0.635	0.118	0.124	0.009	0.449	0.066	0.080
Clade Specific Statistical Tests
Kruskal-Wallis Tests: Enoplea vs Chormodorea
Characteristic	Chi-Squared	df	p-value	adjusted p-value	Significance	Enoplea.Mean	Enoplea.Stdev	Chromodorea.Mean	Chromodorea.Stdev
Average PCG dN Rates	14.798	1	0.0001197	0.0002394	***	1.27	0.41	2.11	2.02
Average PCG dS Rates	45.703	1	1.38E-11	2.752E-11	***	48.64	10.67	67.06	10.45
Kruskal-Wallis Tests: Enoplia vs Dorylaimia vs Chromadoria
Characteristic	Chi-Squared	df	p-value	adjusted p-value	Significance	Enoplia.Mean	Enoplia.Stdev	Dorylaimia.Mean	Dorylaimia.Stdev	Chomodoria.Mean	Chomodoria.Stdev
Average PCG dN Rates	14.876	2	0.0005885	0.001177	**	1.37	0.50	1.26	0.41	2.11	2.02
Average PCG dS Rates	45.896	2	1.08E-10	2.162E-10	***	45.81	7.97	48.95	10.97	67.67	19.84
Kruskal-Wallis Tests: Tylenchina vs Rhabditina vs Spirurina
Characteristic	Chi-Squared	df	p-value	adjusted p-value	Significance	Tylenchina.Mean	Tylenchina.Stdev	Rhabditina.Mean	Rhabditina.Stdev	Spirurina.Mean	Spirurina.Stdev
Average PCG dN Rates	22.25	2	1.47E-05	0.00002948	***	2.31	3.13	2.20	1.56	1.80	0.85
Average PCG dS Rates	1.6252	2	0.4437	0.8874	***	69.15	32.93	65.89	9.72	68.92	11.16
Kruskal-Wallis Tests: Enoplia vs. Dorylaimina
Characteristic	Chi-Squared	df	p-value	adjusted p-value	Significance
Average PCG dN Rates	0.099593	1	0.7523	1.00
Average PCG dS Rates	0.20325	1	0.6521	1.00
Summary of ranges and stats for dN and dS substitution rates for each gene present in the nematode mitogenome. Rates are organized by specific clades. Substitution rates are accompanied by clade specific Kruskal-Wallis tests of mitogenome substitution rates.
