# Supplementary material for: Comparative mitochondrial genomics in Nematoda reveal astonishing variation in compositional biases and substitution rates indicative of multi-level selection
Source: BMC Genomics. 2024 Jun 18;25:615. doi: 10.1186/s12864-024-10500-1 (PMC11184840; doi:10.1186/s12864-024-10500-1)
Supplement: Supplementary file 4 — Additional file 4: Table S4. Phylum Taxonomic and Lifestyle Statistical Tests. Phylum level summary of Kruskal-Wallis tests for taxonomic rank or life traits in predicting mitogenome characteristics and substitution rates. [file 12864_2024_10500_MOESM4_ESM.csv]

SI Table 4: Phylum Statistical Tests
Taxonomy: Kruskal-Wallis Test
Genome Size	Chi-Squared	df	p-value	adjusted p-value	Significance
Class	1.1421	1	0.2852	1.00
Subclass	1.679	2	0.4319	1.00
Order	46.108	6	2.82E-08	9.86E-07	***
Suborder	63.138	9	3.32E-10	1.16E-08	***
Superfamily	154.13	36	2.20E-16	7.70E-15	***
Family	178.82	57	1.70E-14	5.96E-13	***
Genus	217.35	129	1.85E-06	6.47E-05	***
Genome %GC	Chi-Squared	df	p-value	adjusted p-value	Significance
Class	21.372	1	3.78E-06	2.65E-05	***
Subclass	22.901	2	1.06E-05	7.45E-05	***
Order	53.05	6	1.15E-09	8.02E-09	***
Suborder	104.43	9	2.20E-16	1.54E-15	***
Superfamily	166.9	36	2.20E-16	1.54E-15	***
Family	192.87	57	2.20E-16	1.54E-15	***
Genus	242.28	129	6.22E-09	4.35E-08	***
PCG Size	Chi-Squared	df	p-value	adjusted p-value	Significance
Class	0.094455	1	0.7586	1.00
Subclass	2.7644	2	0.251	1.00
Order	52.375	6	1.57E-09	1.10E-08	***
Suborder	103.22	9	2.20E-16	1.54E-15	***
Superfamily	195.89	36	2.20E-16	1.54E-15	***
Family	203.89	57	2.20E-16	1.54E-15	***
Genus	237.65	129	1.89E-08	1.32E-07	***
PCG Proportion	Chi-Squared	df	p-value	adjusted p-value	Significance
Class	0.10521	1	0.7457	1.00
Subclass	0.29715	2	0.8619	1.00
Order	26.216	6	0.0002029	1.4203E-03	**
Suborder	80.435	9	1.32E-13	9.2680E-13	***
Superfamily	169.73	36	2.20E-16	1.5400E-15	***
Family	197.39	57	2.20E-16	1.5400E-15	***
Genus	222.57	129	5.96E-07	4.1741E-06	***
Genome GC Skew	Chi-Squared	df	p-value	adjusted p-value	Significance
Class	77.943	1	2.20E-16	1.5400E-15	***
Subclass	79.408	2	2.20E-16	1.5400E-15	***
Order	83.044	6	8.39E-16	5.8730E-15	***
Suborder	147.29	9	2.20E-16	1.5400E-15	***
Superfamily	212.24	36	2.20E-16	1.5400E-15	***
Family	232.8	57	2.20E-16	1.5400E-15	***
Genus	247.04	129	1.94E-09	1.3594E-08	***
PCG GC Skew	Chi-Squared	df	p-value	adjusted p-value	Significance
Class	93.038	1	2.20E-16	1.5400E-15	***
Subclass	93.821	2	2.20E-16	1.5400E-15	***
Order	98.413	6	2.20E-16	1.5400E-15	***
Suborder	148.22	9	2.20E-16	1.5400E-15	***
Superfamily	215.1	36	2.20E-16	1.5400E-15	***
Family	237.21	57	2.20E-16	1.5400E-15	***
Genus	252.65	129	4.78E-10	3.3474E-09	***
Average PCG dN Rates	Chi-Squared	df	p-value	adjusted p-value	Significance
Class	14.798	1	0.0001197	8.3790E-04	**
Subclass	14.876	2	0.0005885	4.1195E-03	*
Order	17.614	6	0.007273	5.0911E-02	.
Suborder	50.613	9	8.26E-08	5.7827E-07	***
Superfamily	137.02	36	1.06E-13	7.3990E-13	***
Family	136.52	57	1.79E-08	1.2558E-07	***
Genus	167.75	129	0.01233	8.6310E-02	.
Average PCG dS Rates	Chi-Squared	df	p-value	adjusted p-value	Significance
Class	45.703	1	1.38E-11	9.6320E-11	***
Subclass	45.896	2	1.08E-10	7.5670E-10	***
Order	48.515	6	9.32E-09	6.5261E-08	***
Suborder	49.324	9	1.44E-07	1.0101E-06	***
Superfamily	101.92	36	3.24E-08	2.2673E-07	***
Family	121.45	57	1.46E-06	1.0199E-05	***
Genus	160.83	129	0.03008	2.1056E-01
Life Traits: Kruskal-Wallis Test
Genome Size	Chi-Squared	df	p-value	adjusted p-value	Significance
Habit	43.47	9	1.77E-06	5.30E-06	***
Habitat	36.656	16	0.002344	7.03E-03	**
Reproduction	4.8499	2	0.08848	2.65E-01
Genome %GC	Chi-Squared	df	p-value	adjusted p-value	Significance
Habit	76.884	9	6.71E-13	2.01E-12	***
Habitat	61.747	16	2.65E-07	7.95E-07	***
Reproduction	0.52385	2	0.7696	1.00
PCG Size	Chi-Squared	df	p-value	adjusted p-value	Significance
Habit	89.537	9	2.02E-15	6.05E-15	***
Habitat	99.106	16	5.09E-14	1.53E-13	***
Reproduction	24.434	2	4.95E-06	1.48E-05	***
PCG Proportion	Chi-Squared	df	p-value	adjusted p-value	Significance
Habit	69.973	9	1.54E-11	4.62E-11	***
Habitat	70.62	16	7.77E-09	2.33E-08	***
Reproduction	4.1421	2	1.26E-01	3.78E-01
Genome GC Skew	Chi-Squared	df	p-value	adjusted p-value	Significance
Habit	89.569	9	1.99E-15	5.96E-15	***
Habitat	143.41	16	2.20E-16	6.60E-16	***
Reproduction	12.965	2	0.00153	4.59E-03	**
PCG GC Skew	Chi-Squared	df	p-value	adjusted p-value	Significance
Habit	79.492	9	2.04E-13	6.12E-13	***
Habitat	136.18	16	2.20E-16	6.60E-16	***
Reproduction	7.5992	2	0.02238	6.71E-02	.
Average PCG dN Rates	Chi-Squared	df	p-value	adjusted p-value	Significance
Habit	35.272	9	5.34E-05	1.60E-04	***
Habitat	29.898	16	0.01854	5.56E-02	.
Reproduction	8.0887	2	0.01752	5.26E-02	.
Average PCG dS Rates	Chi-Squared	df	p-value	adjusted p-value	Significance
Habit	35.269	9	5.34E-05	1.60E-04	***
Habitat	37.278	16	1.92E-03	5.75E-03	**
Reproduction	0.96024	2	0.6187	1.00
Phylum level summary of Kruskal-Wallis tests for taxonomic rank or life traits in predicting mitogenome characteristics and substitution rates.
