# Supplementary material for: Comparative mitochondrial genomics in Nematoda reveal astonishing variation in compositional biases and substitution rates indicative of multi-level selection
Source: BMC Genomics. 2024 Jun 18;25:615. doi: 10.1186/s12864-024-10500-1 (PMC11184840; doi:10.1186/s12864-024-10500-1)
Supplement: Supplementary file 5 — Additional file 5: Table S5. Clade Specific Lifestyle Statistical Tests. Summary of clade specific Kruskal-Wallis tests for life traits in predicting mitogenome characteristics and substitution rates. [file 12864_2024_10500_MOESM5_ESM.csv]

SI Table 5: Clade specific tests
Kruskal-Wallis Tests: Enoplea Life Traits
Genome Size	Chi-Squared	df	p-value	adjusted p-value	Significance
Habit	20.869	5	0.0008576	6.86E-03	**
Habitat	23.311	6	0.0006987	5.59E-03	**
Reproduction	7.7901	1	0.005253	4.20E-02	*
Genome %GC	Chi-Squared	df	p-value	adjusted p-value	Significance
Habit	9.3851	5	0.09466	7.57E-01
Habitat	19.747	6	0.003072	2.46E-02	*
Reproduction	0.085714	1	0.7697	6.16E+00
PCG Size	Chi-Squared	df	p-value	adjusted p-value	Significance
Habit	8.433	5	0.1339	1.07E+00
Habitat	30.022	6	3.89E-05	3.11E-04	**
Reproduction	5.767	1	0.01633	1.31E-01
PCG Proportion	Chi-Squared	df	p-value	adjusted p-value	Significance
Habit	10.838	5	0.05468	4.37E-01
Habitat	18.02	6	0.006181	4.94E-02	*
Reproduction	4.2032	1	0.04035	3.23E-01
Genome GC Skew	Chi-Squared	df	p-value	adjusted p-value	Significance
Habit	8.0844	5	0.1516	1.21E+00
Habitat	19.944	6	0.002834	2.27E-02	*
Reproduction	3.4386	1	0.06369	5.10E-01
PCG GC Skew	Chi-Squared	df	p-value	adjusted p-value	Significance
Habit	20.438	5	0.001034	8.27E-03	**
Habitat	20.057	6	0.002706	2.16E-02	*
Reproduction	6.9471	1	0.008396	6.72E-02	.
Average PCG dN Rates	Chi-Squared	df	p-value	adjusted p-value	Significance
Habit	5.786	5	0.3276	2.62E+00
Habitat	7.2835	6	0.2954	2.36E+00
Reproduction	3.8861	1	0.04869	3.90E-01
Average PCG dS Rates	Chi-Squared	df	p-value	adjusted p-value	Significance
Habit	3.8966	5	0.5644	4.52E+00
Habitat	10.057	6	0.1223	9.78E-01
Reproduction	1.2377	1	0.2659	2.13E+00
Kruskal-Wallis Tests: Tylenchina Life Traits
Genome Size	Chi-Squared	df	p-value	adjusted p-value	Significance
Habit	10.028	4	0.03996	1.20E-01
Habitat	4.5326	3	0.2094	6.28E-01
Reproduction	10.72	1	0.00106	3.18E-03	***
Genome %GC	Chi-Squared	df	p-value	adjusted p-value	Significance
Habit	19.99	4	0.0005017	1.51E-03	***
Habitat	12.315	3	0.006377	1.91E-02	*
Reproduction	8.0708	1	0.004498	1.35E-02	*
PCG Size	Chi-Squared	df	p-value	adjusted p-value	Significance
Habit	10.379	4	0.0345	1.04E-01
Habitat	12.345	3	0.006289	1.89E-02	*
Reproduction	0.0029274	1	0.9569	2.87E+00
PCG Proportion	Chi-Squared	df	p-value	adjusted p-value	Significance
Habit	12.069	4	0.01685	5.06E-02	.
Habitat	13.58	3	0.003536	1.06E-02	*
Reproduction	8.8546	1	0.002924	8.77E-03	**
Genome GC Skew	Chi-Squared	df	p-value	adjusted p-value	Significance
Habit	13.716	4	0.008257	2.48E-02	*
Habitat	8.8744	3	0.03101	9.30E-02	.
Reproduction	10.633	1	0.001111	3.33E-03	**
PCG GC Skew	Chi-Squared	df	p-value	adjusted p-value	Significance
Habit	23.824	4	8.67E-05	2.60E-04	***
Habitat	19.611	3	0.0002043	6.13E-04	***
Reproduction	12.758	1	0.0003544	1.06E-03	**
Average PCG dN Rates	Chi-Squared	df	p-value	adjusted p-value	Significance
Habit	10.58	4	0.03172	9.52E-02	.
Habitat	10.959	3	0.01195	3.59E-02	*
Reproduction	0.088537	1	0.766	2.30E+00
Average PCG dS Rates	Chi-Squared	df	p-value	adjusted p-value	Significance
Habit	9.7977	4	0.04398	1.32E-01	.
Habitat	1.6637	3	0.645	1.94E+00
Reproduction	2.0554	1	0.1517	4.55E-01	*
Kruskal-Wallis Tests: Rhabditina Life Traits
Genome Size	Chi-Squared	df	p-value	adjusted p-value	Significance
Habit	8.8172	2	0.01217	9.74E-02	.
Habitat	15.705	6	0.01543	1.23E-01
Reproduction	8.9068	1	0.002841	2.27E-02	*
Genome %GC	Chi-Squared	df	p-value	adjusted p-value	Significance
Habit	2.318	2	0.3138	2.51E+00
Habitat	8.4195	6	0.209	1.67E+00
Reproduction	0.38786	1	0.5334	4.27E+00
PCG Size	Chi-Squared	df	p-value	adjusted p-value	Significance
Habit	8.089	2	0.01752	1.40E-01
Habitat	8.9054	6	0.179	1.43E+00
Reproduction	0.73817	1	0.3902	3.12E+00
PCG Proportion	Chi-Squared	df	p-value	adjusted p-value	Significance
Habit	14.192	2	0.0008282	6.63E-03	**
Habitat	18.252	6	0.005633	4.51E-02	*
Reproduction	7.4733	1	0.006262	5.01E-02	*
Genome GC Skew	Chi-Squared	df	p-value	adjusted p-value	Significance
Habit	57	2	4.19E-13	3.36E-12	***
Habitat	59.095	6	6.87E-11	5.50E-10	***
Reproduction	10.892	1	0.0009657	7.73E-03	**
PCG GC Skew	Chi-Squared	df	p-value	adjusted p-value	Significance
Habit	55.376	2	9.45E-13	7.56E-12	***
Habitat	58.286	6	1.00E-10	8.02E-10	***
Reproduction	9.2984	1	0.002294	1.84E-02	*
Average PCG dN Rates	Chi-Squared	df	p-value	adjusted p-value	Significance
Habit	3.8809	2	0.1436	1.15E+00
Habitat	5.4111	6	0.4923	3.94E+00
Reproduction	0.65411	1	0.4186	3.35E+00
Average PCG dS Rates	Chi-Squared	df	p-value	adjusted p-value	Significance
Habit	4.5828	2	0.1011	8.09E-01
Habitat	5.9921	6	0.4241	3.39E+00
Reproduction	0.044218	1	0.8334	6.67E+00
Kruskal-Wallis Tests: Spirurina Life Traits
Genome Size	Chi-Squared	df	p-value	adjusted p-value	Significance
Habit	NA	NA	NA	NA
Habitat	7.0718	6	0.3143	9.43E-01
Reproduction	NA	NA	NA	NA
Genome %GC	Chi-Squared	df	p-value	adjusted p-value	Significance
Habit	NA	NA	NA	NA
Habitat	4.6738	6	0.5863	1.76E+00
Reproduction	NA	NA	NA	NA
PCG Size	Chi-Squared	df	p-value	adjusted p-value	Significance
Habit	NA	NA	NA	NA
Habitat	13.168	6	0.04044	1.21E-01
Reproduction	NA	NA	NA	NA
PCG Proportion	Chi-Squared	df	p-value	adjusted p-value	Significance
Habit	NA	NA	NA	NA
Habitat	8.0272	6	0.2361	7.08E-01
Reproduction	NA	NA	NA	NA
Genome GC Skew	Chi-Squared	df	p-value	adjusted p-value	Significance
Habit	NA	NA	NA	NA
Habitat	33.735	6	7.57E-06	2.27E-05	***
Reproduction	NA	NA	NA	NA
PCG GC Skew	Chi-Squared	df	p-value	adjusted p-value	Significance
Habit	NA	NA	NA	NA
Habitat	31.741	6	1.83E-05	5.49E-05	***
Reproduction	NA	NA	NA	NA
Average PCG dN Rates	Chi-Squared	df	p-value	adjusted p-value	Significance
Habit	NA	NA	NA	NA
Habitat	20.202	6	0.002549	7.65E-03	*
Reproduction	NA	NA	NA	NA
Average PCG dS Rates	Chi-Squared	df	p-value	adjusted p-value	Significance
Habit	NA	NA	NA	NA
Habitat	25.306	6	0.0002996	8.99E-04	**
Reproduction	NA	NA	NA	NA
Summary of clade specific Kruskal-Wallis tests for life traits in predicting mitogenome characteristics and substitution rates.
