# Supplementary material for: Comparative mitochondrial genomics in Nematoda reveal astonishing variation in compositional biases and substitution rates indicative of multi-level selection
Source: BMC Genomics. 2024 Jun 18;25:615. doi: 10.1186/s12864-024-10500-1 (PMC11184840; doi:10.1186/s12864-024-10500-1)
Supplement: Supplementary file 6 — Additional file 6: Table S6. Summary of Statistical Results for Each Clade. A summary of results of significance for each clade specific Kruskal-Wallis test of genome characteristics and substitution rates set by each life trait of feeding habit, habitat preference, and reproductive strategy. [file 12864_2024_10500_MOESM6_ESM.csv]

SI Table 6: Summary of Statistical Results for Each Clade
	Genome Size	Genome %GC	PCG Size	PCG Proportion	Genome GC Skew	PCG GC Skew	Average PCG dN Rates	Average PCG dS Rates
Phylum
Habit	***	***	***	***	***	***	***	***
Habitat	**	***	***	***	***	***	.	**
Reproduction	n.s.	n.s.	***	n.s.	**	.	.	n.s.
Enoplea
Habit	**	n.s.	n.s.	n.s.	n.s.	**	n.s.	n.s.
Habitat	**	*	**	*	*	*	n.s.	n.s.
Reproduction	*	n.s.	n.s.	n.s.	n.s.	.	n.s.	n.s.
Rabditina
Habit	.	n.s.	n.s.	**	***	***	n.s.	n.s.
Habitat	n.s.	n.s.	n.s.	*	***	***	n.s.	n.s.
Reproduction	*	n.s.	n.s.	*	**	*	n.s.	n.s.
Tylenchina
Habit	n.s.	***	n.s.	.	*	***	.	.
Habitat	n.s.	*	*	*	.	***	*	n.s.
Reproduction	***	*	n.s.	**	**	**	n.s.	*
Spirurina
Habit	NA	NA	NA	NA	NA	NA	NA	NA
Habitat	n.s.	n.s.	n.s.	n.s.	***	***	*	**
Reproduction	NA	NA	NA	NA	NA	NA	NA	NA
